# Supplementary material for: The essence of NAC gene family to the cultivation of drought-resistant soybean (Glycine max L. Merr.) cultivars
Source: BMC Plant Biol. 2017 Feb 28;17:55. doi: 10.1186/s12870-017-1001-y (PMC5330122; doi:10.1186/s12870-017-1001-y)
Supplement: Additional file 8: — NACs protein sequences of phylogenetic tree. (TXT 91 kb) [file 12870_2017_1001_MOESM8_ESM.txt]

>anac069
MVKDLVGYRFYPTGEELINHYLKNKILGKTWLVDEAISEINICSYDPIYLPSLSKIKSDDPVWYFFCPKEYTSAKKKVTKRTTSSGYWKATGVDRKIKDKRGNRGEIGIKKTLVYYEGRVPKGVWTPWVMHEYHITCLPQDQRNYVICQVMYKGEDGDVPSGGNNSSEPSQSLVSDSNTVRATSPTALEFEKPGQENFFGMSVDDLGTPKNEQEDFSLWDVLDPDMLFSDNNNPTVHPQAPHLTPNDDEFLGGLRHVNREQVEYLFANEDFISRPTLSMTENRNDHRPKKALSGIIVDYSSDSNSDAESISATSYQGTSSPGDDSVGSSNRQFLQTGGDEILSSCNDLQTYGEPSISSSTRQSQLTRSIIRPKQEVKQDTSRAVDSDTSIDKESSMVKTEKKSWFITEEAMERNRNNPRYIYLMRMIIGFILLLALISNIISVLQNLNPAMKFDRER 
>NST2
MNISVNGQSQVPPGFRFHPTEEELLKYYLRKKISNIKIDLDVIPDIDLNKLEPWDIQEMCKIGTTPQNDWYFYSHKDKKYPTGTRTNRATTVGFWKATGRDKTIYTNGDRIGMRKTLVFYKGRAPHGQKSDWIMHEYRLDESVLISSCGDHDVNVETCDVIGSDEGWVVCRVFKKNNLCKNMISSSPASSVKTPSFNEETIEQLLEVMGQSCKGEIVLDPFLKLPNLECHNNTTITSYQWLIDDQVNNCHVSKVMDPSFITSWAALDRLVASQLNGPNSYSIPAVNETSQSPYHGLNRSGCNTGLTPDYYIPEIDLWNEADFARTTCHLLNGSG
>anac036
MGKDIELPGFRFHPTEEELLDFYLKNMVYGKRSSVEVIGFLNIYRHDPWDLPGLSRIGEREWYFFVPRERKHGNGGRPSRTTEKGYWKATGSDRKIISLSEPKRVIGLKKTLVFYRGRAPGGSKTDWVMNEFRMPDNCSLPKDVVLCKIYRKATSLKVLEQRAEMEAKMNQTCPNSPLSSSETISFVGKEENMMTSFRAPQVIAMEEANKIQMHQENAKTEEKQREAETKEPSSSLKLPFGSLPELQLPKPGVEWDQLLSISPWLQNLTPIVNIYW
>RD26
MGVREKDPLAQLSLPPGFRFYPTDEELLVQYLCRKVAGYHFSLQVIGDIDLYKFDPWDLPSKQTCFTFVGEYNCNYLGKALFGEKEWYFFSPRDRKYPNGSRPNRVAGSGYWKATGTDKIITADGRRVGIKKALVFYAGKAPKGTKTNWIMHEYRLIEHSRSHGSSKLDDWVLCRIYKKTSGSQRQAVTPVQACREEHSTNGSSSSSSSQLDDVLDSFPEIKDQSFNLPRMNSLRTILNGNFDWASLAGLNPIPELAPTNGLPSYGGYDAFRAAEGEAESGHVNRQQNSSGLTQSFGYSSSGFGVSGQTFEFRQ
>NST1
MMSKSMSISVNGQSQVPPGFRFHPTEEELLQYYLRKKVNSIEIDLDVIRDVDLNKLEPWDIQEMCKIGTTPQNDWYFFSHKDKKYPTGTRTNRATAAGFWKATGRDKIIYSNGRRIGMRKTLVFYKGRAPHGQKSDWIMHEYRLDDNIISPEDVTVHEVVSIIGEASQDEGWVVCRIFKKKNLHKTLNSPVGGASLSGGGDTPKTTSSQIFNEDTLDQFLELMGRSCKEELNLDPFMKLPNLESPNSQAINNCHVSSPDTNHNIHVSNVVDTSFVTSWAALDRLVASQLNGPTSYSITAVNESHVGHDHLALPSVRSPYPSLNRSASYHAGLTQEYTPEMELWNTTTSSLSSSPGPFCHVSNGSG
>ATNAP 
MEVTSQSTLPPGFRFHPTDEELIVYYLRNQTMSKPCPVSIIPEVDIYKFDPWQLPEKTEFGENEWYFFSPRERKYPNGVRPNRAAVSGYWKATGTDKAIHSGSSNVGVKKALVFYKGRPPKGIKTDWIMHEYRLHDSRKASTKRNGSMRLDEWVLCRIYKKRGASKLLNEQEGFMDEVLMEDETKVVVNEAERRTEEEIMMMTSMKLPRTCSLAHLLEMDYMGPVSHIDNFSQFDHLHQPDSESSWFGDLQFNQDEILNHHRQAMFKF
>SND1
MADNKVNLSINGQSKVPPGFRFHPTEEELLHYYLRKKVNSQKIDLDVIREVDLNKLEPWDIQEECRIGSTPQNDWYFFSHKDKKYPTGTRTNRATVAGFWKATGRDKIICSCVRRIGLRKTLVFYKGRAPHGQKSDWIMHEYRLDDTPMSNGYADVVTEDPMSYNEEGWVVCRVFRKKNYQKIDDCPKITLSSLPDDTEEEKGPTFHNTQNVTGLDHVLLYMDRTGSNICMPESQTTTQHQDDVLFMQLPSLETPKSESPVDQSFLTPSKLDFSPVQEKITERPVCSNWASLDRLVAWQLNNGHHNPCHRKSFDEEEENGDTMMQRWDLHWNNDDNVDLWSSFTESSSSLDPLLHLSV
>ANAC092
MDYEASRIVEMVEDEEHIDLPPGFRFHPTDEELITHYLKPKVFNTFFSATAIGEVDLNKIEPWDLPWKAKMGEKEWYFFCVRDRKYPTGLRTNRATEAGYWKATGKDKEIFKGKSLVGMKKTLVFYKGRAPKGVKTNWVMHEYRLEGKYCIENLPQTAKNEWVICRVFQKRADGTKVPMSMLDPHINRMEPAGLPSLMDCSQRDSFTGSSSHVTCFSDQETEDKRLVHESKDGFGSLFYSDPLFLQDNYSLMKLLLDGQETQFSGKPFDGRDSSGTEELDCVWNF
>NTL9
MGAVSMESLPLGFRFRPTDEELVNHYLRLKINGRHSDVRVIPDIDVCKWEPWDLPALSVIKTDDPEWFFFCPRDRKYPNGHRSNRATDSGYWKATGKDRSIKSKKTLIGMKKTLVFYRGRAPKGERTNWIMHEYRPTLKDLDGTSPGQSPYVLCRLFHKPDDRVNGVKSDEAAFTASNKYSPDDTSSDLVQETPSSDAAVEKPSDYSGGCGYAHSNSTADGTMIEAPEENLWLSCDLEDQKAPLPCMDSIYAGDFSYDEIGFQFQDGTSEPDVSLTELLEEVFNNPDDFSCEESISRENPAVSPNGIFSSAKMLQSAAPEDAFFNDFMAFTDTDAEMAQLQYGSEGGASGWPSDTNSYYSDLVQQEQMINHNTENNLTEGRGIKIRARQPQNRQSTGLINQGIAPRRIRLQLQSNSEVKEREEVNEGHTVIPEAKEAAAKYSEKSGSLVKPQIKLRARGTIGQVKGERFADDEKFVVVTGTGAEQKETRREAMEGGCNGNGGCDGWGRDGYMEDTGEFMTHETQRERERESNVV
>AtNAC1
MACVGGKDWYFYSQRDRKYATGLRTNRATATGYWKATGKDRTILRKGKLVGMRKTLVFYQGRAPRGRKTDWVMHEFRLQGSHHPPNHSLSSPKEDWVLCRVFHKNTEGVICRDNMGSCFDETASASLPPLMDPYINFDQEPSSYLSDDHHYIINEHVPCFSNLSQNQTLNSNLTNSVSELKIPCKNPNPLFTGGSASATLTGLDSFCSSDQMVLRALLSQLTKIDGSLGPKESQSYGEGSSESLLTDIGIPSTVWNC
>NTL6
MNQNLHVLSMDSLPVGLRFRPTDEELIRYYLRRKINGHDDDVKAIREIDICKWEPWDLPDFSVIKTKDSEWLYFCPLDRKYPSGSRQNRATVAGYWKATGKDRKIKSGKTNIIGVKRTLVFHAGRAPRGTRTNWIIHEYRATEDDLSGTNPGQSPFVICKLFKKEELVLGEEDSKSDEVEEPAVSSPTVEVTKSEVSEVIKTEDVKRHDIAESSLVISGDSHSDACDEATTAELVDFKWYPELESLDFTLFSPLHSQVQSELGSSYNTFQPGSSNFSGNNNNSFQIQTQYGTNEVDTYISDFLDSILKSPDEDPEKHKYVLQSGFDVVAPDQIAQVCQQGSAVDMSNDVSVTGIQIKSRQAQPSGYTNDYIAQGNGPRRLRLQSNFNGINTKNPELQAIKREAEDTVGESIKKRCGKLMRSKNVTGFVFKKITSVKCSYGGLFRAAVVAVVFLMSVCSLTVDFRASAVS
>aNAC014
MNQIKNKTLPEMTTEQALLSMEALPLGFRFRPTDEELINHYLRLKINGRDLEVRVIPEIDVCKWEPWDLPGLSVIKTDDQEWFFFCPRDRKYPSGHRSNRATDIGYWKATGKDRTIKSKKMIIGMKKTLVFYRGRAPRGERTNWIMHEYRATDKELDGTGPGQNPYVLCRLFHKPSDSCDPAHCEEIEKVNFTPTTTTRCSPDDTSSEMVQETATSGVHALDRSDDTERCLSDKGNNDVKPDVSVINNTSVNHAETSRAKDRNLGKTLVEENPLLRDVPTLHGPILSEKSYYPGQSSIGFATSHMDSMYSSDFGNCDYGLHFQDGASEQDASLTDVLDEVFHNHNESSNDRKDFVLPNMMHWPGNTRLLSTEYPFLKDSVAFVDGSAEVSGSQQFVPDILASRWVSEQNVDSKEAVEILSSTGSSRTLTPLHNNVFGQYASSSYAAIDPFNYNVNQPEQSSFEQSHVDRNISPSNIFEFKARSRENQRDLDSVVDQGTAPRRIRLQIEQPLTPVTNKKERDADNYEEEDEVQSAMSKVVEEEPANLSAQGTAQRRIRLQTRLRKPLITLNNTKRNSNGREGEASHRKEKEDISSSSSWQKQKKSLVQFSSVVIIVAVIVVLVEIWKESRDAKCSFLFHQLDSFKGMFT
>NTM1
MMKGLIGYRFSPTGEEVINHYLKNKLLGKYWLVDEAISEINILSHKPSKDLPKLARIQSEDLEWYFFSPIEYTNPNKMKMKRTTGSGFWKPTGVDREIRDKRGNGVVIGIKKTLVYHEGKSPHGVRTPWVMHEYHITCLPHHKRKYVVCQVKYKGEAAEISYEPSPSLVSDSHTVIAITGEPEPELQVEQPGKENLLGMSVDDLIEPMNQQEEPQGPHLAPNDDEFIRGLRHVDRGTVEYLFANEENMDGLSMNDLRIPMIVQQEDLSEWEGFNADTFFSDNNNNYNLNVHHQLTPYGDGYLNAFSGYNEGNPPDHELVMQENRNDHMPRKPVTGTIDYSSDSGSDAGSISTTSYQGTSSPNISVGSSSRHLSSCSSTDSCKDLQTCTDPSIISREIRELTQEVKQEIPRAVDAPMNNESSLVKTEKKGLFIVEDAMERNRKKPRFIYLMKMIIGNIISVLLPVKRLIPVKKL
>ANAC080
METFGVFHKEDDEQMDLPPGFRFHPTDEELITHYLHKKVLDLGFSAKAIGEVDLNKAEPWELPYKAKIGEKEWYFFCVRDRKYPTGLRTNRATQAGYWKATGKDKEIFRGKSLVGMKKTLVFYRGRAPKGQKTNWVMHEYRLDGKLSAHNLPKTAKNEWVICRVFHKTAGGKKIPISTLIRIGSYGTGSSLPPLTDSSPYNDKTKTEPVYVPCFSNQAETRGTILNCFSNPSLSSIQPDFLQMIPLYQPQSLNISESSNPVLTQEQSVLQAMMENNRRQNFKTLSISQETGVSNTDNSSVFEFGRKRFDHQEVPSPSSGPVDLEPFWNY
>anac065
MFDFKIFTFSFAQSKYLENIREKTLTEVSTSDIELLRRNSQPFRRATPCSLTVDLQANSFTPKLQSYLMMMPGRNKRKERSWPEPQTQPQSEIPSSSSSLAADNMSPPSTIAYVLPPGFKFMPNDKEVINCYLKPYSDGNTNVLLNVPIHRVNIYESNPQTLSGRNVATLTEDIGTQKWLPKRFKAGDGVVGNKRPLAYYVGKPSEGVKTDWLMQEYSLDHSSHNTTR
>anac005
MANPVGFRFRPTDGEIVDIYLRPKNLESNTSHVDEVISTVDICSFDPWDLPSHSRMKTRDQVWYFFGRKENKYGKGDRQIRKTKSGFWKKTGVTMDIMRKTGDREKIGEKRVLVFKNHGGSKSDWAMHEYHATFSSPNQIMTYTLCKVKFKGERREFSVATGSGIKHTHSLIPPTNNSGVLSVETEGSLFHSQESQNPSQFSGFLDVDALDRDFCNILSDDFKGFFNDDDEQSKIVSMQDDRNNHTPQKPLTGVFSDHSTDGSDSDPISATTISIQTLSTCPSFGSSNPLYQITDLQESPNSIKLVSLAQEVSKTPGTGIDNDAQGTEIGEHKLGQETIKNKRAGFFHRMIQKFVKKIHLRT 
>anac074
MGLKDIGSKLPPGFRFHPSDEELVCHYLCNKIRAKSDHGDVDDDDDDVDEALKGSTDLVEIDLHICEPWELPDVAKLNAKEWYFFSFRDRKYATGYRTNRATVSGYWKATGKDRTVMDPRTRQLEDWVLCRVFNKGRDSSLQDNNYYNNDNQTQRLEVNDAPDLNYNNQLPPLLSSPPHNHQHEKMKIQVCDQWEQLMKQPSRTTGHPYHHHCHHQTIACGWEQMMIGSLSSPSSHGPDHESLLNLLYVDNNNSVNISGDHHQNYEKILLSSLDMTSLDHDKTCMGSSSDGGMVSDLHMECGGLSFETENILAFQ
>anac047
MISKDPRSSLPPGFRFHPTDEELILHYLRKKVSSSPVPLSIIADVDIYKSDPWDLPAKAPFGEKEWYFFSPRDRKYPNGARPNRAAASGYWKATGTDKLIAVPNGEGFHENIGIKKALVFYRGKPPKGVKTNWIMHEYRLADSLSPKRINSSRSGGSELDDWVLCRIYKKSHASLSSPDVALVTSNQEHEENDNEPFVDRGTFLPNLQNDQPLKRQKSSCSFSNLLDATDLTFLANFLNETPENRSESDFSFMIGNFSNPDIYGNHYLDQKLPQLSSPTSETSGIGSKRERVDFAEETINASKKMMNTYSYNNSIDQMDHSMMQQPSFLNQELMMSSHLQYQG
>anac045
MAPVSLPPGFRFHPTDEELITYYLKRKINGLEIELEVIAEVDLYKCEPWDLPGKSLLPSKDQEWYFFSPRDRKYPNGSRTNRATKGGYWKATGKDRRVSWRDRAIGTKKTLVYYRGRAPHGIRTGWVMHEYRLDETECEPSAYGMQDAYALCRVFKKIVIEAKPRDQHRSYVHAMSNVSGNCSSSFDTCSDLEISSTTHQVQNTFQPRFGNERFNSNAISNEDWSQYYGSSYRPFPTPYKVNTEIECSMLQHNIYLPPLRVENSAFSDSDFFTSMTHNNDHGVFDDFTFAASNSNHNNSVGDQVIHVGNYDEQLITSNRHMNQTGYIKEQKIRSSLDNTDEDPGFHGNNTNDNIDIDDFLSFDIYNEDNVNQIEDNEDVNTNETLDSSGFEVVEEETRFNNQMLISTYQTTKILYHQVVPCHTLKVHVNPISHNVEERTLFIEEDKDSWLQRAEKITKTKLTLFSLMAQQYYKCLAIFF  
>anac048
MENPVGLRFRPTDKEIVVDYLRPKNSDRDTSHVDRVISTVTIRSFDPWELPCKIKLKDESWCFFSPKENKYGRGDQQIRKTKSGYWKITGKPKPILRNRQEIGEKKVLMFYMSKELGGSKSDWVMHEYHAFSPTQMMMTYTICKVMFKGDVREISSSSASYGSEIEQSRDSLIPLLVNDSEEEAQIEDAIPIEEWETWLTDDGVDEQVNHIMNMKDDRNNHRPQKPLTGVLIDDSSDDDDDSDLLSPTTNSIENSSTCDSFGSSDQINLVSLTQEVSQALITSIDTPEKIKSPYDDAQGTGAGGQKLGQETREKKRAGFFHRMIQIFVKKIHQCSSISRT
>ANAC020
MAPMSLPPGFRFHPTDEELVAYYLDRKVNGQAIELEIIPEVDLYKCEPWDLPEKSFLPGNDMEWYFYSTRDKKYPNGSRTNRATRAGYWKATGKDRTVESKKMKMGMKKTLVYYRGRAPHGLRTNWVMHEYRLTHAPSSSLKESYALCRVFKKNIQIPKRKGEEEEAEEESTSVGKEEEEEKEKKWRKCDGNYIEDESLKRASAETSSSELTQGVLLDEANSSSIFALHFSSSLLDDHDHLFSNYSHQLPYHPPLQLQDFPQLSMNEAEIMSIQQDFQCRDSMNGTLDEIFSSSATFPASL
>anac084
MEVEKRIVVNGGMKLPIGYRFHPTEQELILHYLLPKAFASPLPSSIIPVFDLFFSHPLSFPGDQKEKQRYFFCKKREVSSNEHRIKISSGDGYWKPIGKERPIIACGKTFGIRRTLAFYETNKSSSYCNKTRWSMTEYCLAGFASAKVSGEWAVYNVYERKGSKGRKQRKSREGDDEELRCIDHFTVGSNHETGPPPPSPPTSADE
>anac025
MENMGDSSIGPGHPHLPPGFRFHPTDEELVVHYLKKKADSVPLPVSIIAEIDLYKFDPWELPSKASFGEHEWYFFSPRDRKYPNGVRPNRAATSGYWKATGTDKPIFTCNSHKVGVKKALVFYGGKPPKGIKTDWIMHEYRLTDGNLSTAAKPPDLTTTRKNSLRLDDWVLCRIYKKNSSQRPTMERVLLREDLMEGMLSKSSANSSSTSVLDNNDNNNNNNEEHFFDGMVVSSDKRSLCGQYRMGHEASGSSSFGSFLSSKRFHHTGDLNNDNYNVSFVSMLSEIPQSSGFHANGVMDTTSSLADHGVLRQAFQLPNMNWHS
>VNI1
MGKTQLAPGFRFHPTDVELVRYYLKRKILGKKLLVDAIAEVDIYKFEPPDLPDMSFIRSGDLKWHFFCPREKKYASGVRANRATECGYWKTTGKERPVLCNSEVVGKIKTLVYHFGKSPRGERTDWVMHEYRLDDKVLTQMNVPQDTYVVCVLFKKDGPGPRNGAQYGAPFKEEDWSDEEVRTDVPSTSNPTNLLEPSKETTLALTAPDDSNKDCFGGMISESCVSDFLPATTNTTSELPHPSDAATTPMSTAPLAETVQTPNNDDLYSMLDLFDDDEEFLGFNNNEVRYDPGVSAPVCLEEEGIFNGLPELSSMPRTASYDLVENSELYLELQDLTAPLNPQTGLQDLTAPFNPQTGLQDLTAPFNHQTGLQDHTAPFNPQTGLQDHTAPFNHQTGLQDLTAPFNPQTGLQDLTAPFNPQTGLHDLTSPFNPQTGLQDLTAPLNPQTGNRNDPRSSSFLYNQGHFDFSGGNDDDPYGFSASMRHRPKM
>anac090
MADEVTIGFRFYPTEEELVSFYLRNQLEGRSDDSMHRVIPVLDVFEVEPSHLPNVAGVRCRGDAEQWFFFVPRQEREARGGRPSRTTGSGYWKATGSPGPVFSKDNKMIGAKKTMVFYTGKAPTGRKTKWKMNEYHAVDETVNASTIPKLRREFSLCRVYITTGSSRAFDRRPEGVLQTERMLTSDVAVAETSFRVESSLETSISGGEHIDVSMNTEFVDGLSEPMWDWEQLTWP
>anac085
MKTLHRTWIVDGPWISRNVKNASLSSALQIKDCGAYINCFNCSYRIDNSNVLTPWPGLPKGVKFEPTDEEVIEHLEAKCGIDGLKPHLLIQDFICSVTQDVGINYTHPQNLPGVSKDGTSVFFFNKTAHAYQNGQRKRRRITPTSLKDDTVRWHKTGQTKPVMLNGIQKGCKKIMVLYKSARKGFKPEKSNWVLHQYHLGTEEGEIGEYVVSKITYQQPKQQEKTIDESESSGVRGGPSTPKTSTITQVRPVISVDEDEIAFDDDSKMVLDSYAEGLENIQEASSGSTSDKIAKVGGNVSVIEDNLMSKKIEASSIPNHGNVDYGSGNFSVSDLENAELGTLPDLLSVRT
>anac086
MAPVSLPPGFRFHPTDEELITYYLKRKINGQEIELEIIPEVDLYKCEPWDLPGKSLIPSKDQEWFFFSPRDRKYPNGSRTNRATKGGYWKATGKDRRVSWRDRAIGTKKTLVYYRGRAPHGIRTGWVMHEYRLDESECEPSAFGMQDAYALCRVFKKIVIEAKPRDQHQQQHQPYVHTSSNISGSSSFDVCSDLEISSNTPYNTAAHIQPRFGNANAISDHDDWSQYLSQNMPTSFSDYGSPYGPYLTQSKVNTEVQCEMFQHQMSLPPLRVENSQAQTSDFSKRLHQNSGQSGFDDFTFAASNSNQFYNSNVDDHLIHIGNLDEQSYIEEQELILPSFQSNDQDLELYGGSRTNTIDNIEIDDFFSFENQAQDNDNSNVTPNSAGFEMIGEEIIVNHKMLISTRQTTEILYYQVVPSQILKIHINPVHGNEERTMLMEEDSDDSWFQKAENVAKMKLKQISLVAKRYYKCLTIIF
>anac095
MGPTYRALPVGMRFRPSDLELAVYFLIKKALGLPMKALTVPDECNDIFSTHPRDLPGYGSEEHWYFYCKKPKNQVTRTKSYNLWIPTGEKTDVLDPKKNGGELVGIKHSFTFIENEEEEESDNKNGDEEEPPQCNWFLDEISLPLTVVDTDWTLCHIFYEKVKPEFGNLHIVESESESEEEEEDESVDKPAESLDSVKEKDGTVLPPPPATP
>anac096
MGSSCLPPGFRFHPTDEELIEYYLKRKVEGLEIELEVIPVIDLYSFDPWELPDKSFLPNRDMEWYFFCSRDKKYPNGFRTNRGTKAGYWKATGKDRKITSRSSSIIGYRKTLVFYKGRAPLGDRSNWIMHEYRLCDDDTSQGSQNLKGAFVLCRVAMKNEIKTNTKIRKIPSEQTIGSGESSGLSSRVTSPSRDETMPFHSFANPVSTETDSSNIWISPEFILDSSKDYPQIQDVASQCFQQDFDFPIIGNQNMEFPASTSLDQNMDEFMQNGYWTNYGYDQTGLFGYSDFS
>anac071
MGSSCLPPGFRFHPTDEELIGYYLSRKIEGLEIELEVIPVIDLYKFDPWELPGKSFLPNRDLEWFFFCPRDKKYANGSRTNRATKAGYWKATGKDRKITCKSSHVIAGYRKTLVFYEGRAPLGDRTNWFMHEYRLCDIDDHSQKSPNFKGAFALCRVVKKNELKKNSKSLKNKNEQDIGSCYSSLATSPCRDEASQIQSFKPSSTTNDSSSIWISPDFILDSSKDYPQIKEVASECFPNYHFPVTTANHHVEFPLQEMLVRS
>anac067
MMKDPTGYRFSPTGEEVINHYLKNKILGKTWLVDEAISEINILNHKPSKDLPKLARIQSEDLEWYFFSPIEYTNPNKMKMKRTTGSGFWKPSGVDRKIRDKRGNGVVIGIKKTLVYHEGKSPHGVRTPWVMHEYHITCLPHHKRKYVVCQVKYKGEAAEISYEPSPSLVSDSHTVIAINGEPEPELQVEQPGKENLLGMSVDDLIEPMNQQEEPQGPHLAPNDDEFIRGLRHVDREPVEYLFANEENMDGLSIMNDLTIPMIAQQEDLILSEWEGFIAATFFSDNNNNNNLNVHQLTSFLPG
>anac075
MNKSNPAGSVTGSDIIDAKIEEHQLCGSKKCPSCGHKLEGKPQDWVGLPAGVKFDPTDQELIEHLEAKVLAKDFKSHPLIDEFIPTIEGEDGICYTHPEKLPGVTRDGLSRHFFHRPSKAYTTGTRKRRKIQTECDNNLQGSSSSGETRWHKTGKTRPVMVNGKQKGCKKILVLYTNFGKNRKPEKTNWVMHQYHLGTHEEEKEGELVVSKIFYQTQPRQCNWSSSTSSLNAIGGGGGEASSGGGGGEYHMRRDSGTTSGGSCSSSREIINVNPPNRSDEIGGVGGGVMAVAAAAAAVAAGLPSYAMDQLSFVPFMKSFDEVARRETPQTGHATCEDVMAEQHRHRHQPSSSTSHHMAHDHHHHHHQQQQQRHHAFNISQPTHPISTIISPSTSLHHASINILDDNPYHVHRILLPNENYQTQQQLRQEGEEEHNDGKMGGRSASGLEELIMGCTSSTTHHDVKDGSSSMGNQQEAEWLKYSTFWPAPDSSDNQDHHG
>ATNAC2
MESTDSSGGPPPPQPNLPPGFRFHPTDEELVVHYLKRKAASAPLPVAIIAEVDLYKFDPWELPAKASFGEQEWYFFSPRDRKYPNGARPNRAATSGYWKATGTDKPVLASDGNQKVGVKKALVFYSGKPPKGVKSDWIMHEYRLIENKPNNRPPGCDFGNKKNSLRLDDWVLCRIYKKNNASRHVDNDKDHDMIDYIFRKIPPSLSMAAASTGLHQHHHNVSRSMNFFPGKFSGGGYGIFSDGGNTSIYDGGGMINNIGTDSVDHDNNADVVGLNHASSSGPMMMANLKRTLPVPYWPVADEEQDASPSKRFHGVGGGGGDCSNMSSSMMEETPPLMQQQGGVLGDGLFRTTSYQLPGLNWYSS
>anac044
MARAWIVDGRGIAAKVKNASLSSALQIQDCGAHIKCPNCTYRIDNSNVLIPWPGLPKGVKFEPTDEDIIEFLEAKCGIGGSEPHVLIEEFIRPVTEDVGINYTHPQNLPGANKDGVSVFFFHKTVQAYGTGQRKRRKITPTLVNDEPVRWHKTGRTKPVMLSGVQRGCKKIMVLYKSARKGTKPEKSNWVLHQYHLGTEGKEIGDYVVSKITYQQQKLGENPDEGESSSGVRGGPTTPKTNTPTPPSLVDGVAGDEEAFDDLKMFDPFFEELDSIPEAALGKMWSKKARMDEEFVVNLSEDNLICDESMEASSLWENQVLPNPSLGTVGDFDGFSISDLENADLGTPPDFLTVRSCLKKTLFTFGKFNGT
>anac060
MAAAPPIEPAVTTTFPGFKFSPTDIELISYYLKRKMDGLERSVEIIPEVEIYNFEPWDLPDKSIVKSDSEWFFFCARGKKYPHGSQNRRATKIGYWKATGKERNVKSGSEVIGTKRTLVFHIGRAPKGGRTEWLMHEYCMIGVSLDALVICRLRRNTEFQGSTIQKPPQPSLPLDKHVNLRNEAISESIYGWETMVDFYLSSESGQELLSEIAESSQSSQNPQVPSEEDFYADILRDEIVKLDDPAVSGNTLINVPRLQTESNTTRVLPLPDMVDKQMQSLLQKLPLQNDTGEENNISMSNCFIGIYSIKSINRARWDVVVWLLVMIAVLVFYLV
>anac049
MYRCTFNPPEEELINYYLNNKITENDDLVGKQIAEVNILHHEPADLPGLAKIESSHTWYFISPVEKFGKLNRTKRVSRSGHWKITGNSRTIKDVDGNPIGLKKFLVFQENKRSSSSSLSTTTTQQQKTNWIIHEFHSFLPHPNKMLTENKNEDYGGDYCNGLDELLQSLEQGESSGLLFGENGHACEQDTAENSNVTM
>anac046
MVEEGGVVVNQGGDQEVVDLPPGFRFHPTDEEIITHYLKEKVFNIRFTAAAIGQADLNKNEPWDLPKIAKMGEKEFYFFCQRDRKYPTGMRTNRATVSGYWKATGKDKEIFRGKGCLVGMKKTLVFYTGRAPKGEKTNWVMHEYRLDGKYSYHNLPKTARDEWVVCRVFHKNAPSTTITTTKQLSRIDSLDNIDHLLDFSSLPPLIDPGFLGQPGPSFSGARQQHDLKPVLHHPTTAPVDNTYLPTQALNFPYHSVHNSGSDFGYGAGSGNNNKGMIKLEHSLVSVSQETGLSSDVNTTATPEISSYPMMMNPAMMDGSKSACDGLDDLIFWEDLYTS
>ANAC041
MEKRSSIKNRGVLRLPPGFRFHPTDEELVVQYLRRKVTGLPLPASVIPETDVCKSDPWDLPGDCESEMYFFSTREAKYPNGNRSNRSTGSGYWKATGLDKQIGKKKLVVGMKKTLVFYKGKPPNGTRTNWVLHEYRLVDSQQDSLYGQNMNWVLCRVFLKKRSNSNSKRKEDEKEEVENEKETETEREREEENKKSTCPIFYDFMRKDTKKKRRRRRCCDLNLTPATCCCCSSSTSSSSVCSSALTHTSSNDNRQEISYRENKFCLFL
>anac042
MSGEGNLGKDHEEENEAPLPGFRFHPTDEELLGYYLRRKVENKTIKLELIKQIDIYKYDPWDLPRVSSVGEKEWYFFCMRGRKYRNSVRPNRVTGSGFWKATGIDKPVYSNLDCVGLKKSLVYYLGSAGKGTKTDWMMHEFRLPSTTKTDSPAQQAEVWTLCRIFKRVTSQRNPTILPPNRKPVITLTDTCSKTSSLDSDHTSHRTVDSMSHEPPLPQPQNPYWNQHIVGFNQPTYTGNDNNLLMSFWNGNGGDFIGDSASWDELRSVIDGNTKP
>ANAC038
MEQGDHQQHKKEEEALPPGFRFHPTDEELISYYLVNKIADQNFTGKAIADVDLNKSEPWELPEKAKMGGKEWYFFSLRDRKYPTGVRTNRATNTGYWKTTGKDKEIFNSTTSELVGMKKTLVFYRGRAPRGEKTCWVMHEYRLHSKSSYRTSKQDEWVVCRVFKKTEATKKYISTSSSSTSHHHNNHTRASILSTNNNNPNYSSDLLQLPPHLQPHPSLNINQSLMANAVHLAELSRVFRASTSTTMDSSHQQLMNYTHMPVSGLNLNLGGALVQPPPVVSLEDVAAVSASYNGENGFGNVEMSQCMDLDGYWPSY
>anac032
MMKSGADLQFPPGFRFHPTDEELVLMYLCRKCASQPIPAPIITELDLYRYDPWDLPDMALYGEKEWYFFSPRDRKYPNGSRPNRAAGTGYWKATGADKPIGRPKPVGIKKALVFYSGKPPNGEKTNWIMHEYRLADVDRSVRKKNSLRLDDWVLCRIYNKKGVIEKRRSDIEDGLKPVTDTCPPESVARLISGSEQAVSPEFTCSNGRLSNALDFPFNYVDAIADNEIVSRLLGGNQMWSTTLDPLVVRQGTF
>ANAC001
MEDQVGFGFRPNDEELVGHYLRNKIEGNTSRDVEVAISEVNICSYDPWNLRFQSKYKSRDAMWYFFSRRENNKGNRQSRTTVSGKWKLTGESVEVKDQWGFCSEGFRGKIGHKRVLVFLDGRYPDKTKSDWVIHEFHYDLLPEHQRTYVICRLEYKGDDADILSAYAIDPTPAFVPNMTSSAGSVVNQSRQRNSGSYNTYSEYDSANHGQQFNENSNIMQQQPLQGSFNPLLEYDFANHGGQWLSDYIDLQQQVPYLAPYENESEMIWKHVIEENFEFLVDERTSMQQHYSDHRPKKPVSGVLPDDSSDTETGSMIFEDTSSSTDSVGSSDEPGHTRIDDIPSLNIIEPLHNYKAQEQPKQQSKEKVISSQKSECEWKMAEDSIKIPPSTNTVKQSWIVLENAQWNYLKNMIIGVLLFISVISWIILVG
>VND5
MNSFSQVPPGFRFHPTDEELVDYYLRKKVASKRIEIDIIKDVDLYKIEPCDLQELCKIGNEEQSEWYFFSHKDKKYPTGTRTNRATKAGFWKATGRDKAIYIRHSLIGMRKTLVFYKGRAPNGQKSDWIMHEYRLETSENGTPQEEGWVVCRVFKKKLAATVRKMGDYHSSPSQHWYDDQLSFMASEIISSSPRQFLPNHHYNRHHHQQTLPCGLNAFNNNNPNLQCKQELELHYNQMVQHQQQNHHLRESMFLQLPQLESPTSNCNSDNNNNTRNISNLQKSSNISHEEQLQQGNQSFSSLYYDQGVEQMTTDWRVLDKFVASQLSNDEEAAAVVSSSSHQNNVKIDTRNTGYHVIDEGINLPENDSERVVEMGEEYSNAHAASTSSSCQIDL
>VND4
MNSFSHVPPGFRFHPTDEELVDYYLRKKVASKRIEIDFIKDIDLYKIEPWDLQELCKIGHEEQSDWYFFSHKDKKYPTGTRTNRATKAGFWKATGRDKAIYLRHSLIGMRKTLVFYKGRAPNGQKSDWIMHEYRLETDENGTPQEEGWVVCRVFKKRLAAVRRMGDYDSSPSHWYDDQLSFMASELETNGQRRILPNHHQQQQHEHQQHMPYGLNASAYALNNPNLQCKQELELHYNHLVQRNHLLDESHLSFLQLPQLESPKIQQDNSNCNSLPYGTSNIDNNSSHNANLQQSNIAHEEQLNQGNQNFSSLYMNSGNEQVMDQVTDWRVLDKFVASQLSNEEAATASASIQNNAKDTSNAEYQVDEEKDPKRASDMGEEYTASTSSSCQIDLWK
>ANAC019
MGIQETDPLTQLSLPPGFRFYPTDEELMVQYLCRKAAGYDFSLQLIAEIDLYKFDPWVLPNKALFGEKEWYFFSPRDRKYPNGSRPNRVAGSGYWKATGTDKIISTEGQRVGIKKALVFYIGKAPKGTKTNWIMHEYRLIEPSRRNGSTKLDDWVLCRIYKKQSSAQKQVYDNGIANAREFSNNGTSSTTSSSSHFEDVLDSFHQEIDNRNFQFSNPNRISSLRPDLTEQKTGFHGLADTSNFDWASFAGNVEHNNSVPELGMSHVVPNLEYNCGYLKTEEEVESSHGFNNSGELAQKGYGVDSFGYSGQVGGFGFM
>ANAC003
METPVGLRFCPTDEEIVVDYLWPKNSDRDTSHVDRFINTVPVCRLDPWELPCQSRIKLKDVAWCFFRPKENKYGRGDQQMRKTKSGFWKSTGRPKPIMRNRQQIGEKKILMFYTSKESKSDWVIHEYHGFSHNQMMMTYTLCKVMFNGGMREKSSSSPSSSGVSGIEQSRRDSLIPQLVNNSEGSSLHREDPSQFGDVLQEAPIEDAKLTEELVKWLMNDEDDAQIEDAIPIEEWETWLNDIDDAKEKSIMFMHDNRSDYRPPNSLTGVFSDDVSSDDNDSDLLTPKTNSIQTSSTCDSFGSSNHRIDQIKDLQESPTSTINLVSLTQEVSQALITSIDTAEKKKNPYDDAQGTEIGEHKLGQETIKKKRAGFFHRMIQKFVKKIHLCSSISRT
>VND2
MESVDQSCSVPPGFRFHPTDEELVGYYLRKKVASQKIDLDVIRDIDLYRIEPWDLQESCRIGYEERNEWYFFSHKDKKYPTGTRTNRATMAGFWKATGRDKAVYDKSKLIGMRKTLVFYKGRAPNGQKTDWIMHEYRLESDENAPPQEEGWVVCRAFKKKPMTGQAKNTETWSSSYFYDELPSGVRSVTEPLNYVSKQKQNVFAQDLMFKQELEGSDIGLNFIHCDQFIQLPQLESPSLPLTKRPVSLTSITSLEKNKNIYKRHLIEEDVSFNALISSGNKDKKKKKTSVMTTDWRALDKFVASQLMSQEDGVSGFGGHHEEDNNKIGHYNNEESNNKGSVETASSTLLSDREEENRFISGLLCSNLDYDLYRDLHV
>anac058
MEENLPPGFRFHPTDEELITHYLCRKVSDIGFTGKAVVDVDLNKCEPWDLPAKASMGEKEWYFFSQRDRKYPTGLRTNRATEAGYWKTTGKDKEIYRSGVLVGMKKTLVFYKGRAPKGEKSNWVMHEYRLESKQPFNPTNKEEWVVCRVFEKSTAAKKAQEQQPQSSQPSFGSPCDANSSMANEFEDIDELPNLNSNSSTIDYNNHIHQYSQRNVYSEDNTTSTAGLNMNMNMASTNLQSWTTSLLGPPLSPINSLLLKAFQIRNSYSFPKEMIPSFNHSSLQQGVSNMIQNASSSSQVQPQPQEEAFNMDSIW
>anac057
MAPVGLPPGFRFHPTDEELVNYYLKRKINGQEIELDIIPEVDLYKCEPWDLAEKSFLPSRDPEWYFFGPRDRKYPNGFRTNRATRGGYWKSTGKDRRVTSQSRAIGMKKTLVYYKGRAPQGIRTDWVMHEYRLDDKDCDDPSSLQDSYALCRVFKKNGICSELESERQLQTGQCSFTTASMEEINSNNNNNYNNDYETMSPEVGVSSACVEEVVDDKDDSWMQFITDDAWDTSSNGAAMGHGQGVY
>anac053
MGRGSVTSLAPGFRFHPTDEELVRYYLKRKICNKPFKFDAISVTDVYKSEPWDLPDKSRLKSRDLEWYFFSMLDKKYRNGSKTNRATEMGYWKTTGKDREILNGSKVVGMKKTLVYHKGRAPRGERTNWVMHEYRLVDQDLDKTGVHQDAFVLCRIFQKSGSGPKNGEQYGAPFVEEEWEEEDDMTFVPDQEDLGSEDHVYVHMDDIDQKSENFVVYDAIPIPLNFIHGESSNNVETNYSDSINYIQQTGNYMDSGGYFEQPAESYEKDQKPIIRDRDGSLQNEGIGCGVQDKHSETLQSSDNIFGTDTSCYNDFPVESNYLIGEAFLDPNSNLLENDGLYLETNDLSSTQQDGFDFEDYLTFFDETFDPSQLMGNEDVFFDQEELFQEVETKELEKEETSRSKHVVEEKEKDEASCSKQVDADATEFEPDYKYPLLKKASHMLGAIPAPLANASEFPTKDAAIRLHAAQSSGSVHVTAGMITISDSNMGWSYGKNENLDLILSLGLVQGNTAPEKSGNSSAWAMLIFMCFWVLLLSVSFKVSILVSSR
>ANAC050
MGRESLAVVSSPPSATAPSTAVSATSLAPGFRFHPTDEELVSYYLKRKVLGKPVRFDAIGEVDIYKHEPWDLAVFSKLKTRDQEWYFFSALDKKYGNGARMNRATNKGYWKATGKDREIRRDIQLLGMKKTLVFHSGRAPDGLRTNWVMHEYRLVEYETETNGSLLQDAYVLCRVFHKNNIGPPSGNRYAPFMEEEWADGGGALIPGIDVRVRVEALPQANGNNQMDQEMHSASKDLININELPRDATPMDIEPNQQNHHESAFKPQESNNHSGYEEDEDTLKREHAEEDERPPSLCILNKEAPLPLLQYKRRRQNESNNNSSRNTQDHCSSTITTVDNTTTLISSSAAAATNTAISALLEFSLMGISDKKENQQKEETSPPSPIASPEEKVNDLQKEVHQMSVERETFKLEMMSAEAMISILQSRIDALRQENEELKKKNASGQAS
>anac028
MAPVSMPPGFRFHPTDEELVIYYLKRKINGRTIELEIIPEIDLYKCEPWDLPGKSLLPSKDLEWFFFSPRDRKYPNGSRTNRATKAGYWKATGKDRKVTSHSRMVGTKKTLVYYRGRAPHGSRTDWVMHEYRLEEQECDSKSGIQDAYALCRVFKKSALANKIEEQHHGTKKNKGTTNSEQSTSSTCLYSDGMYENLENSGYPVSPETGGLTQLGNNSSSDMETIENKWSQFMSHDTSFNFPPQSQYGTISYPPSKVDIALECARLQNRMLPPVPPLYVEGLTHNEYFGNNVANDTDEMLSKIIALAQASHEPRNSLDSWDGGSASGNFHGDFNYSGEKVSCLEANVEAVDMQEHHVNFKEERLVENLRWVGVSSKELEKSFVEEHSTVIPIEDIWRYHNDNQEQEHHDQDGMDVNNNNGDVDDAFTLEFSENEHNENLLDKNDHETTSSSCFEVVKKVEVSHGLFVTTRQVTNTFFQQIVPSQTVIVYINPTDGNECCHSMTSKEEVHVRKKINPRINGVSSTVLGQWRKFAHVIGFIPMLLLMRCVHRGNSNKNRGSEGYSRQPTRGDCNNRGTILMMENAVVRRKIWKKKKEKNMVDEQGFRFQDSFVLKKLGLSLAIILAVSTISLI
>anac017
MADSSPDSCFKGGKFSAPGFRFHPTDEELVMYYLKRKICRKRLRVNVIGVVDVYKMDPEELPGQSMLKTGDRQWFYFTPRSRKYPNAARSNRGTENGYWKATGKDRVIEYNSRSVGLKKTLVFYRGRAPSGERTDWVMHEYTMDEDELGRCKNPQEYYALYKLFKKSGAGPKNGEQYGAPFQEEEWVDDDNEDVNAIAVAVPEQPVVRYEDARRVDERRLFNPVILQLEDIDELLNGIPNAPGVPQRCIPQVNSEEELQSTLVNNSAREFLPNGQQYNRPSSFDSLETAEVTSAPLVFEKEDFIEMDDLLLIPEFGASSTEKAAQFSNHGEFDDFNEFDQLFHDVSMSLDMEPIDQGTSANLSSLSDSANYTSDQKQQLLYQQFQDQTPENQLNNIMDPSTTLNQITSDIWFEDDQAILFDQQQSFSGAFASPSSGVMPDSTNPTMSVNAQGHEIQNGGGTTSQFSSALWALMDSIPSTPASACEGPLNRTFVRMSSFSRMRFNGKANGTPVSTTIAKKGIRNRGFLLLSIVGALCAIFWVLVATVRVSGRSLLLKD
>ANAC004
MMNPVGFRFRPNDEEIVDHYLRPKNLDSDTSHVDEVISTVDICSFEPWDLPSKSMIKSRDGVWYFFSVKEMKYNRGDQQRRRTNSGFWKKTGKTMTVMRKRGNREKIGEKRVLVFKNRDGSKTDWVMHEYHATSLFPNQMMTYTVCKVEFKGEETEISSSSTGSEIEQIHSLIPLVNSSGGSEGSSFHSQELQNSSQSGVFANVQGESQIDDATTPIEEEWKTWLNNDGDEQRNIMFMQDHRSDYTPLKSLTGVFSDDSSDDNDSDLISPKTNSIGTSSTCASFASSNHQIDQTQHSPDSTVQLVSLTQEVSQGPGQVTVIREHKLGEESVKKKRASFVYRMIHRLVKKIHQCYSISRT
>VND3
MMKVDQDYSCSIPPGFRFHPTDEELVGYYLKKKIASQRIDLDVIREIDLYKIEPWDLQERCRIGYEEQTEWYFFSHRDKKYPTGTRTNRATVAGFWKATGRDKAVYLNSKLIGMRKTLVFYRGRAPNGQKSDWIIHEYYSLESHQNSPPQEEGWVVCRAFKKRTTIPTKRRQLWDPNCLFYDDATLLEPLDKRARHNPDFTATPFKQELLSEASHVQDGDFGSMYLQCIDDDQFSQLPQLESPSLPSEITPHSTTFSENSSRKDDMSSEKRITDWRYLDKFVASQFLMSGED
>anac103
MGKTNLAPGFRFHPTDVELVRYYLKRKVMGKKFQVDAIAEVDIYKFEPPDLPDKSCLGTGDLKWYFFCPREKKYPKGGKANRSTECGYWKTTGRDRDVSYNDEVTGKIRTLIYHYGKIPRGDRTDWVIHEYRLEDKVLAQKNVPQDTYVLCVLFKKNGLGPRHGSQYGAPFKEEDWSDKEEEYTQNHLVAGPSKETSLAAKASHSYAPKDGLTGVISESCVSDVPPLTATVLPPLTSDVIAYNPFSSSPLLEVPQVSLDGGELNSMLDLFSVDNDDCLLFDDFDYHNEVRHPDGFVNKEAPVFLGDGNFSGMFDLSNDQVVELQDLIQSPTPHPPSPPAQASIPDDSRSNGQTKDD
>ANAC100
METFCGFQKEEEQMDLPPGFRFHPTDEELITHYLHKKVLDTSFSAKAIGEVDLNKSEPWELPWMAKMGEKEWYFFCVRDRKYPTGLRTNRATEAGYWKATGKDKEIYRGKSLVGMKKTLVFYRGRAPKGQKTNWVMHEYRLEGKFSAHNLPKTAKNEWVICRVFQKSAGGKKIPISSLIRIGSLGTDFNPSLLPSLTDSSPYNDKTKTEPVYVPCFSNQTDQNQGTTLNCFSSPVLNSIQADIFHRIPLYQTQSLQVSMNLQSPVLTQEHSVLHAMIENNRRQSLKTMSVSQETGVSTDMNTDISSDFEFGKRRFDSQEDPSSSTGPVDLEPFWNY
>anac099
MKNSKCNLIDSKLEEHHHLCGSKHCPGCGRMIQAATKPNWVGLPAGVKFDPTDQELIEHLEAKVKGKEENKKWSSSHPLIDEFIPTIDGEDGICYTHPQKLPGVTRDGLSKHFFHKPSRAYTTGTRKRRKIIQTDHDSELTGSSETRWHKTGKTRPVMINGQQRGCKKILVLYTNFGKNRRPEKTNWVMHQYHLGINEEEREGELVVSKIFYQTQPRQCVSNTNWSDHHGSKDVIGIGVGDEISSVAATLQSLGSGDVVSRVNMHPHTRSFDEGTAEASKGRENQHVSGTCEEVHDGIITSSMSSHHMIHDHHNQHHQIGDRREFHMSSSYPMTPTITSQHESIFHVTSTMPFQGSVVWFGIRRPNYGLYHSYVYRRRKFLTNLCI
>anac097
MDISAQRFAMNGRSMRLPPGFRFDPDDEDLVFEYLAKKVLHRPMDFDLPELRSCNVDPWDLLGEKNKEVYYFVKKEERERKGRETLSGYWEECEEEEVMEAGGRDCIHLEGRRKTFAFFIGKKPRGTITPWIMYEFRLLSSRATRWSSSPLPRGEVGKWRAVKVVVKEENDEEMVEDEHESDESDGEEVIQSR
>anac094
MVLVMDDEESNNVERYDDVVLPGFRFHPTDEELVSFYLKRKVLHKSLPFDLIKKVDIYKYDPWDLPKLAAMGEKEWYFYCPRDRKYRNSTRPNRVTGGGFWKATGTDRPIYSLDSTRCIGLKKSLVFYRGRAAKGVKTDWMMHEFRLPSLSDSHHSSYPNYNNKKQHLNNNNNSKELPSNDAWAICRIFKKTNAVSSQRSIPQSWVYPTIPDNNQQSHNNTATLLASSDVLSHISTRQNFIPSPVNEPASFTESAASYFASQMLGVTYNTARNNGTGDALFLRNNGTGDALVLSNNENNYFNNLTGGLTHEVPNVRSMVMEETTGSEMSATSYSTNN
>anac088
MMPMTEEFYDEEEELGCFRFNPSEEELILDYLLPKLGFHQPNTIYLLEDRDNIYAKEPWRLNHTENDIFEPNEWFYFVKRTNRKVKGWKATGELKDVVSKKTGEVIGKKRNLRFYVEGDESKTSGWTMREYSSIGNQNQRLCHLKGP 
>ANAC087
MAVVVEEGVVLNHGGEELVDLPPGFRFHPTDEEIITCYLKEKVLNSRFTAVAMGEADLNKCEPWDLPKRAKMGEKEFYFFCQRDRKYPTGMRTNRATESGYWKATGKDKEIFKGKGCLVGMKKTLVFYRGRAPKGEKTNWVMHEYRLEGKYSYYNLPKSARDEWVVCRVFHKNNPSTTTQPMTRIPVEDFTRMDSLENIDHLLDFSSLPPLIDPSFMSQTEQPNFKPINPPTYDISSPIQPHHFNSYQSIFNHQVFGSASGSTYNNNNEMIKMEQSLVSVSQETCLSSDVNANMTTTTEVSSGPVMKQEMGMMGMVNGSKSYEDLCDLRGDLWDF
>VNI2
MDNVKLVKNGVLRLPPGFRFHPTDEELVVQYLKRKVCSSPLPASIIPEFDVCRADPWDLPGNLEKERYFFSTREAKYPNGNRSNRATGSGYWKATGIDKRVVTSRGNQIVGLKKTLVFYKGKPPHGSRTDWIMHEYRLSSSPPSSMGPTQNWVLCRIFLKKRAGNKNDDDDGDSRNLRHNNNNNSSDQIEIITTDQTDDKTKPIFFDFMRKERTTDLNLLPSSPSSDHASSGVTTEIFSSSDEETSSCNSFR
>ANAC027
MQAEEIICRVSDEEIIENYLRPKINGETSSIPRYVVELAEELYTVEPWLLPRQTAPILNPGEWFYFGKRNRKYSNLEGVHCEGSWILEDGCIAVLSKETGEEIGGTTRFRYYYRNKGDKESRLKMSNWFMREYRLYYKSRRVFNGRQVFCIITCNDEHFIE
>ATNAC003
MDYKVSRSGEIVEGEVEDSEKIDLPPGFRFHPTDEELITHYLRPKVVNSFFSAIAIGEVDLNKVEPWDLPWKAKLGEKEWYFFCVRDRKYPTGLRTNRATKAGYWKATGKDKEIFKGKSLVGMKKTLVFYKGRAPKGVKTNWVMHEYRLEGKFAIDNLSKTAKNECVISRVFHTRTDGTKEHMSVGLPPLMDSSPYLKSRGQDSLAGTTLGGLLSHVTYFSDQTTDDKSLVADFKTTMFGSGSTNFLPNIGSLLDFDPLFLQNNSSVLKMLLDNEETQFKKNLHNSGSSESELTASSWQGHNSYGSTGPVNLDCVWKF
>ANAC052
MGRESVAVVTAPPSATAPGTASVATSLAPGFRFHPTDEELVSYYLKRKVLGQPVRFDAIGEVDIYKHEPWDLAVFSRLKTRDQEWYFYSALDKKYGNGARMNRATNRGYWKATGKDREIRRDILLLGMKKTLVFHSGRAPDGLRTNWVMHEYRLVEYETEKNGNLVQDAYVLCRVFHKNNIGPPSGNRYAPFMEEEWADDEGALIPGIDVKLRLEPPPVANGNDQMDQIIYASSGVHL
>ANAC006
MKILPVGSRFCPTDLGLVRLYLRNKVERNQSSFITTMDIHQDYPWLLPHVNNPLFNNNEWYYFVPLTERGGKILSVHRKVAARGGSEGGTWRSNDGKKEIKDGHMQKGDGLRASDDLQKVVLCRIRYKKEANVNEFGLVNHQAHQTQDALTGFADQLEMMLEGQEDREQKEEADLTGFADSLETMLEGQEDHEQPEDADLTGFADSLETMLEGHEDREQPEEAELTVTQQQQQQQQQQQRQEDCDVTQEQEKDDVMVLINNPNDALALGNYEIIDLTRVDK
>LOV1
MAIVSSTTSIIPMSNQVNNNEKGIEDNDHRGGQESHVQNEDEADDHDHDMVMPGFRFHPTEEELIEFYLRRKVEGKRFNVELITFLDLYRYDPWELPAMAAIGEKEWYFYVPRDRKYRNGDRPNRVTTSGYWKATGADRMIRSETSRPIGLKKTLVFYSGKAPKGTRTSWIMNEYRLPHHETEKYQKAEISLCRVYKRPGVEDHPSVPRSLSTRHHNHNSSTSSRLALRQQQHHSSSSNHSDNNLNNNNNINNLEKLSTEYSGDGSTTTTTTNSNSDVTIALANQNIYRPMPYDTSNNTLIVSTRNHQDDDETAIVDDLQRLVNYQISDGATTLMPQTQAALAMNMIPAGTIPNNALWDMWNPIVPDGNRDHYTNIPFK
>ANAC089
MDTKAVGVSKDTAASMEASTVFPGFKFSPTDVELISYYLKRKMDGLERSVEVIPDLEIYNFEPWDLPDKSIVKSDSEWFFFCARGKKYPHGSQNRRATKMGYWKATGKERDVKSGSEVIGTKRTLVFHIGRAPKGERTDWIMHEYCVKGVSLDDAMVVCRVRRNKEYNSGTSQKAPKPNSSAEKHAKVQNGATSSGSPSDWDNLVDFYLAGESGEKLLAEMAESSENLQVDNDEDFFADILRDEIINLDEAVMTGNTPNEVPTLESASMEIRVLPLPNMIDKQMSSLLEERPSQKKKGKDATESLSSCFVGLYSIKSVNKARWDVIIGVVALIAMLFYLE
>ANAC102
MDFALFSSISIFEINHKDPPIRRFIKTQNRILSTRKQQGTFPKMKAELNLPAGFRFHPTDEELVKFYLCRRCASEPINVPVIAEIDLYKFNPWELPEMALYGEKEWYFFSHRDRKYPNGSRPNRAAGTGYWKATGADKPIGKPKTLGIKKALVFYAGKAPKGIKTNWIMHEYRLANVDRSASTNKKNNLRLDDWVLCRIYNKKGTMEKYLPAAAEKPTEKMSTSDSRCSSHVISPDVTCSDNWEVESEPKWINLEDALEAFNDDTSMFSSIGLLQNDAFVPQFQYQSSDFVDSFQDPFEQKPFLNWNFAPQG
>AtNAM
MESTDSSGGPPPPQPNLPPGFRFHPTDEELVIHYLKRKADSVPLPVAIIADVDLYKFDPWELPAKASFGEQEWYFFSPRDRKYPNGARPNRAATSGYWKATGTDKPVISTGGGGSKKVGVKKALVFYSGKPPKGVKSDWIMHEYRLTDNKPTHICDFGNKKNSLRLDDWVLCRIYKKNNSTASRHHHHLHHIHLDNDHHRHDMMIDDDRFRHVPPGLHFPAIFSDNNDPTAIYDGGGGGYGGGSYSMNHCFASGSKQEQLFPPVMMMTSLNQDSGIGSSSSPSKRFNGGGVGDCSTSMAATPLMQNQGGIYQLPGLNWYS
>SOG1
MAGRSWLIDSNRIATKIMSASASSDPRQVVWKSNPSRHCPKCQHVIDNSDVVDDWPGLPRGVKFDPSDPEIIWHLLAKSGLSGLSSHPFIDEFIPTVNQDDGICYTHPKNLPGVKSDGTVSHFFHKAIKAYSTGTRKRRKIHDDDFGDVRWHKTGRTKPVVLDGVQRGCKKIMVLYGGKAVKTNWVMHQYHLGIEEDEKEGDYVVSKIFYQQPQQLVVKRGDKAEQEVSEDIFAAVTPTADPVTPKLATPEPRNAVRICSDSHIASDYVTPSDYVSAHEVSLAETSEVMCMEDEVQSIQPNHERPSSGPELEHGLENGAKEMLDDKEEQEKDRDNENQGEEDPTWFDSGSQFILNSQQLVEALSLCDDLLGSQDREENTNSGSLKDKQPCIADYAHLGPEDFKRDLEECQKIVLDPSNIELDTPPEFRLSQLEFGSQDSFLAWGTGKTD
>VND1
MEPMESCSVPPGFRFHPTDEELVGYYLRKKIASQKIDLDVIRDIDLYRIEPWDLQEQCRIGYEEQNEWYFFSHKDKKYPTGTRTNRATMAGFWKATGRDKAVYDKTKLIGMRKTLVFYKGRAPNGKKSDWIMHEYRLESDENAPPQEEGWVVCRAFKKRATGQAKNTETWSSSYFYDEVAPNGVNSVMDPIDYISKQQHNIFGKGLMCKQELEGMVDGINYIQSNQFIQLPQLQSPSLPLMKRPSSSMSITSMDNNYNYKLPLADEESFESFIRGEDRRKKKKQVMMTGNWRELDKFVASQLMSQEDNGTSSFAGHHIVNEDKNNNDVEMDSSMFLSEREEENRFVSEFLSTNSDYDIGICVFDN
>VND7
MDNIMQSSMPPGFRFHPTEEELVGYYLDRKINSMKSALDVIVEIDLYKMEPWDIQARCKLGYEEQNEWYFFSHKDRKYPTGTRTNRATAAGFWKATGRDKAVLSKNSVIGMRKTLVYYKGRAPNGRKSDWIMHEYRLQNSELAPVQEEGWVVCRAFRKPIPNQRPLGYEPWQNQLYHVESSNNYSSSVTMNTSHHIGASSSSHNLNQMLMSNNHYNPNNTSSSMHQYGNIELPQLDSPSLSPSLGTNKDQNESFEQEEEKSFNCVDWRTLDTLLETQVIHPHNPNILMFETQSYNPAPSFPSMHQSYNEVEANIHHSLGCFPDS
>CUC1
MDVDVFNGWGRPRFEDESLMPPGFRFHPTDEELITYYLLKKVLDSNFSCAAISQVDLNKSEPWELPEKAKMGEKEWYFFTLRDRKYPTGLRTNRATEAGYWKATGKDREIKSSKTKSLLGMKKTLVFYKGRAPKGEKSCWVMHEYRLDGKFSYHYISSSAKDEWVLCKVCLKSGVVSRETNLISSSSSSAVTGEFSSAGSAIAPIINTFATEHVSCFSNNSAAHTDASFHTFLPAPPPSLPPRQPRHVGDGVAFGQFLDLGSSGQIDFDAAAAAFFPNLPSLPPTVLPPPPSFAMYGGGSPAVSVWPFTL
>TIP
MKEDMEVLSLASLPVGFRFSPTDEELVRYYLRLKINGHDNDVRVIREIDICKWEPWDLPDFSVVKTTDSEWLFFCPLDRKYPSGSRMNRATVAGYWKATGKDRKIKSGKTKIIGVKRTLVFYTGRAPKGTRTCWIMHEYRATEKDLDGTKSGQNPFVVCKLFKKQDIVNGAAEPEESKSCEVEPAVSSPTVVDEVEMSEVSPVFPKTEETNPCDVAESSLVIPSECRSGYSVPEVTTTGLDDIDWLSFMEFDSPKLFSPLHSQVQSELGSSFNGLQSESSELFKNHNEDYIQTQYGTNDADEYMSKFLDSFLDIPYEPEQIPYEPQNLSSCNKINDESKRGIKIRARRAQAPGCAEQFVMQGDASRRLRLQVNLNSHKSETDSTQLQFIKKEVKDTTTETMTKGCGNFTRSKSRTSFIFKKIAAMGCSYRGLFRVGVVAVVCVMSVCSLVA
>CUC3
MMLAVEDVLSELAGEERNERGLPPGFRFHPTDEELITFYLASKIFHGGLSGIHISEVDLNRCEPWELPEMAKMGEREWYFYSLRDRKYPTGLRTNRATTAGYWKATGKDKEVFSGGGGQLVGMKKTLVFYKGRAPRGLKTKWVMHEYRLENDHSHRHTCKEEWVICRVFNKTGDRKNVGLIHNQISYLHNHSLSTTHHHHHEALPLLIEPSNKTLTNFPSLLYDDPHQNYNNNNFLHGSSGHNIDELKALINPVVSQLNGIIFPSGNNNNDEDDFDFNLGVKTEQSSNGNEIDVRDYLENPLFQEASYGLLGFSSSPGPLHMLLDSPCPLGFQL
>OsNAC1
MMTIDLQLPAAACGDHHTAAGAGLPPGFRFHPTDEELLLHYLGKRAAAAPCPAPVIAEVDIYKYNPWELPAMAVFGESDGEWYFFSPRDRKYPNGVRPNRAAGSGYWKATGTDKPISISETQQTVLLGVKKALVFYRGRPPKGTKTSWIMHEYRLANAAASSSSSYTSNMKQLASSSSSSSSSASMRVRTCYGASANYIYIYPLPYTPSTDRYIYMRNYIHARTQLDEWVLCRIYKKKEANQQLQHYIDMMMDDDNDDEHNLQVQQQQQQQAQSHRMPRPPSISDYLLDYSDDLPPSTDQTPSLHLGFTAVNEGNNKRHKTMEEYYSISISTADMLHASSSTSNNKSTQINFSSIFEPQTPAAAGHQLMSSHNDDTSI
>OsNAC5
MGEQQQQVERQPDLPPGFRFHPTDEEIITFYLAPKVVDSRGFCVAAIGEVDLNKCEPWDLPGKAKMNGEKEWYFYCQKDRKYPTGMRTNRATEAGYWKATGKDKEIFRNHHMLIGMKKTLVFYKGRAPKGDKTNWVMHEYRLADASPPQPPPPPSSAEPPRQDDWAVCRIFHKSSGIKKPVQVPMQMPMQMQMPVAHQVPAANYQQQMAMASASIIQVPMQMQMPSMSDQLQMLDDFSTGSLMAPPPPPPSYSTLPGFPLQINGGAQQFVGNPSMYYQQQQQQQQQQMDMAAGGFVVSEPSSLVVSPQDAADQNNAADISSVACNMDATIWKY
>OsNAC10
MADGGGRRAPGFRFYPTEEELICFYLRNKLDGLRDDIERVIPVFDVYSVDPLQLSEIHHEMLGGGGEEGEPWFYFCPRQEREARGGRPSRTTPSGYWKAAGTPGVVYSADRRPIGMKKTMVFYRGRAPSGTKTAWKMNEYRAFHYPDASSASASSAGAAAPPNHLPPQLRSEFSLCRLYTRSGGIRQFDRRPLAGGGDENPGPSMAAAAASPEENDGSGSSMQQLELMDQGGAVDPDWDQWDDLATLTALLYWPRD
>OsNAC11
MSGGQDLQLPPGFRFHPTDEELVMHYLCRRCAGLPIAVPIIAEIDLYKFDPWQLPRMALYGEKEWYFFSPRDRKYPNGSRPNRAAGSGYWKATGADKPVGSPKPVAIKKALVFYAGKAPKGEKTNWIMHEYRLADVDRSARKKNSLRLDDWVLCRIYNKKGGLEKPPAAAVAAAGMVSSGGGVQRKPMVGVNAAVSSPPEQKPVVAGPAFPDLAAYYDRPSDSMPRLHADSSCSEQVLSPEFACEVQSQPKISEWERTFATVGPINPAASILDPAGSGGLGGLGGGGSDPLLQDILMYWGKPF
>OsNAC17
MGGATNLPPGFHFFPSDEELVVHFLRRKVSLLPCHPDIIPTLLPHRYNPWELNGKALQAGNQWYFFCHLTQSRTSSNGHWSPIGVDETVRSGGRNVGLKKTLLFSIGEPSEGIRTNWIMHEYHLLDGDCVAGGSSNLTSSSSNRRSHRKRGHSSMESNNWVLCRVFESSCGSQVSFHGEGTELSCLDEVFLSLDDYDEVSLPNK
>OsNAC19
MARSWLITGRGVAKKIRNAPHCSSRPISELGAEAQMECPNCKHVIDNSDVAIQWPGLPAGVKFDPSDLELLEHLEQKIGLGGSKPHTFIDEFIPTIDNDEGICYSHPENLPGMKKDGTSGHFFHRVSNAYGCGQRKRRKISNCDHVVSVEHVRWHKTGKSKAIVEKGVTKGWKKIMVLYKSSQRGAKPDKANWVMHQYHLGAEEDEKDGELVVSKISYQLHGKQIDKSETGNADEESDAFAARVGPKTPKSNTPQPCRLKNSPCETENYDPILEDQDEEESNIPIVSLKDDAGNPAWCAGETQAAREAVQACPNLDESLRCHEVLDSFYHETLLPSDRPILSQGGNEILDRNLNAVYGLPDLYNVDLGTPPDFQLADLQFGSQESIGNWLDSI
>OsNAC29
MAKDKEVGPPPPPCVDSDHEDLPLAERRRRLLRPPAESKPPAPERREASAAAAAAEDSGGAAQQGWPGLPRGVEFNPTDSDLLWHLAAEVGNGQARRHPFINEFIKSVDETIGFGYTHPQDIPGIRQDGCASYFFHKNFKECANENSKCIRWQKSGNPISITLDGNLQGCKEVFVLYAYETDGNNPQITDWRLHQYHIESTEKDEGELVVSKIFYELEKNQFKWAEKSHAQSAQGASAIDDDSKEELQLDNHSFNMITENSSVQGNENKQKQTQTGTCPNLDKLSYFNVVSNMHIGNQINDHDEIEELDHMSLQERYRILMAENHSSSAVVSSEQCAIDGLENSCKPGTNGMIPKRIHEGTAFRDGMYSMLQEISSAPAIIGSIDNDNNRRLLTEGLSNNQQSHEAGCESGFLSTSSSAAPPQCQVVCSHDLLVNGKTLIYSRDPSSSSTPTFGDKNIQLEGTDDRTLLVDIKLEPALEGDFTEKITSSVQRTDPNHGTEGSNLVGSINSVSSAISKRISEAARSNPENSHVEGLLPSSRIKSEVTGSELPLVVCGLTSISIAELTAKKTNTLNHDGVLAYCSRKRKRRKTLRDPSEKTLEEDSLRNDEGTAYFSRQRRRRKTATDSIETALEEDAPGLLQILLDKGILVKEIKLYGVEEEDDMVPDCTESDFQDLENVITKLFPQRTSLLKSALRHEKGEKAIYCLTCLISLIEQSRYLQFRDCPVEWGWCRDLQSFIFIFKSHNRIVLERPEYGYATYFFEIVKSLPIQWQIQRMVTAMKLSGCGRTALIENRPLLIGEDLTEGEARVLEEYGWVPNSGLGTMLNYRDRVVHDRWNERSGTDWKTKIGKLLMNGYSEGHLVLSHFPTKVGKIEDDTEIKQEDPL
>OsNAC36
MAAINPVAGEVAAATAKAPPPAMATVRAPLPANHYSPYHSASAAGSYAANTQSTSSPVSPASPAMISSSSSSLPPQQQRTWQPQPTTFSQANPGHAYQQDHLPAVAGRRFFPPPAMQMQYYHQQPDGVAMVGSGHPMAAPVHSSPLATTSGSNHAVVPDAPPQEPAKRRRRNTAAAATARRGRGRPRGATASSAHSAPPPPQQQQQPTTSAPAITAQRNDDVNQEDDNQSSKNSAEEAVVVDGGEPPAATSALAIVPRHGDVGDADRPVSPYSDIPGVRFTPTDQELIIHFLKPKYNLRDAMPTNIIVIKQLDVCKLNLDELHGDLGLGKSLDGAWYVFSPRSRYKERGVRPARGIKTTAVGYWKSNSAEADVVDDDGEVIGRVNSLTLALGHQPRGKATHWRMKEYRIPQFQIPLGQEDSNRLLTPMLSQDIVLFYFLQLDEWVLCKLYHSFAYKQKGKCKVHEEGSKSDRGVQDLSIDDDRKTCDIEANKPNGV
>OsNAC37
MGMGMRRERDAEAELNLPPGFRFHPTDDELVEHYLCRKAAGQRLPVPIIAEVDLYKFDPWDLPERALFGAREWYFFTPRDRKYPNGSRPNRAAGNGYWKATGADKPVAPRGRTLGIKKALVFYAGKAPRGVKTDWIMHEYRLADAGRAAAGAKKGSLRLDDWVLCRLYNKKNEWEKMQQGKEVKEEASDMVTSQSHSHTHSWGETRTPESEIVDNDPFPELDSFPAFQPAPPPATAMMVPKKESMDDATAAAAAAATIPRNNSSLFVDLSYDDIQGMYSGLDMLPPGDDFYSSLFASPRVKGTTPRAGAGMGMVPF
>OsNAC39
MADDDEIALEPGYVFHPSDDGLITLFLRPSIAKIPFEDRLINHADVYSANPAELVGEHRPAPGTHGSSSVWYFFCSPRFTSKRKTSGRRQRAVGGGGGGESVWKSEGGKKAVIGADGRRVGYLQKFSYGVYESSSSGSARTFTRLGWCMTEYGLDDDAIDGADKQVLCKVYRSPRAVCAEARTAAAAKSADSPCSGSKRKADDGADHPEAPPSARPRQEEAGSEQPAILPELDLDALLSAPMDDSLGVEFDTATTEQYMRYLMNDEPLPWAPTMEVAGGGDEFIETTNGPCMGEEEIIQRLASGETLDDILGSNPN
>OsNAC40
MDDDEIALEPGYAFRPSDDGLITLFLRPKIAKIPFEHRLINHADVYSADPTELVGEHRPAPGTHGSGSVWYFFCSPRYTSKRKASGRRQRAVGGESVWKSEGGKKAVIGADGRRVGYLQKFSYHYTGQGHL*
>OsNAC43
MAQNWKIQQIYHNGVLKGWKKILVLYKGSKKNKIVQANWVMHQYNLGVEEGGEDGELVVSKVFYQLSSKQTGTPEMDSVTEEASDALTIRSDPITPITNPPLPRCLMNSPCDTEQNGTISHDQEGECSTSTLRPMVEAGNRAGCSAGASTAGDFNEDLLQRCEFPEDPVPTLDDTLPFLYTDETDLFSWEDFQFGSQESFGWVDGDHT
>OsNAC51
MSGGGEGAAAAERQELQLPPGFRFHPTDEELVMHYLCRRCAGLPIAVPIIAEVDLYKFDPWHLPRMALYGEKEWYFFSPRDRKYPNGSRPNRAAGSGYWKATGADKPVGTPRPVAIKKALVFYAGKAPKGDKTNWIMHEYRLADVDRSARKKNTLRLDDWVLCRIYNKKGGVEKPSGGGGGERSNMMSHGETASAGSPPEQKPAVLPPPPPPYAAAAPFSELAAFYDVRPSDSVPRAHGADSSCSEHVLTTSASSGGVVERPEVQSQPKIAEWERTFAGAAAPAGAVSTAGPILGQLDPAAAVAGGGDPLLQDILMYWGKPF
>OsNAC52
MAQTCLPPGFRFHPTDVELVSYYLKRKIMGKKPLIQAISDVELYKFAPWDLPAQSCLQSRDLEWFFFCPRDKKYPNGSRTNRSTPNGYWKTSGKDRTIELNSRIVGSKKTLIFHEGKAPKGNRTDWVMYEYKMEDNQLVSAGFSKDDFVLCKIFKKSGLGPRIGEQYGAPFNEEEWEHADAEMFPLLPNVETSVFPLLPSSEVVNSTDDTRVQPSVAARAIEELPVQHLPHVCAGNGSTYQNITVTGESALMELPSQHSVESIGDEVVSVDNCSNVVNNADSPVIEGLVLEELSRFLTDSPHHGNPVGEHSGLPPMSEAEAHAFEVSTNDLYNEIAGLAELGVPNGDGFSPSNAGVTEQQPTYFGVPNSENYVNMDDIFAPDTRLSYAYPLPNNQFWHYPMDQFTYSTTLSAAFPSGDSRPTMRIVDDLPAAANNGGFASKPSMQFPLS
>OsNAC54
MAGLGKGESSGGGGGGGGEMGFRFKPREAEAVEYYLLPRLQGRPPVPNPAIVVENVYEFEPERLINEKCNGGVAGEGEEGWYFLSPRDRKYRNGKRPSRSTEDKAGRWKASTGKTEGKDPITECYGWVKFCVTSLVYFKGPVKTEKKTKWLMREFTIPHFENKLDKTAAAGGSSNQRQLDQYVLCRIYTSPKKGADDGEQAEVVRGGGGGGEDIDEWAEACAVFDLGPETAEGSDNADAAAAEGDMRSAKQAGKRPVAAAAVAEQPSKRPWLPPSPSTPCDGGPSQAMGNRQVPMQGLSLMHNFPPPPTTFCGHAPFQQGFPVHNNRAQMRWPTMQHNCMPSPAHSFQPRPVQRRPVLVGQAPPQRRPVHHVGGHAPMHMHQAQWTPVHIAQAPMQQLPFDDWVFDPFDDPPPPMQQLPVMMNNYQPQAPMQLPPMMNNDQPAMVHGGELQAPMQLLPATTHGGEVQAPMPLNVYEEEQRPSQEDGGQCTNAEG
>OsNAC63
MSGMNSLSMVEARLPPGFRFHPRDDELVLDYLERKLLDGGVGGAAAAAAAVTIYGCPVMVDVDLNKCEPWDLPEIACVGGKEWYFYSLRDRKYATGQRTNRATESGYWKATGKDRPISRKGLLVGMRKTLVFYKGRAPKGKKTEWVMHEFRKEGQGDPMKLPLKEDWVLCRVFYKSRTTIAKLPTEGSYNNIDSVATTSLPPLTDNYIAFDQPGSMQNLEGYEQVPCFSNNPSQQPSSSMNVPLTSAMVDQEQNNMGRAIKDVLSQFTKFEGNVKREALQSNFSQDGFDYLAESGFTQMWNSLS
>OsNAC65
MKRGCEDELGAGDVILRGVEEVEEEDDDDLVLPGFRFHPTDEELVTFYLRRKIAEKRLSIEIIKEMDIYKHDPSDFLKTSTVGSEKEWYFFCLRGRKYRNSIRPNRVTGSGFWKATGIDRPICSAAGGGGGDCIGLKKSLVYYRGSAGKGTKTDWMMHEFRLPPPPADDLAAGRSSPPPSLQEAEVWTICRIFQRNITHKKQPQPQLAVAAAAVPAPVPDATSSITGSLESDSAGDDVVEYMNTLQPPPASNVNGGYSNQRYFQEQWNSSSNDNTTVFHQHAAAAPPPEPSPATAMAGFGHDQSVLSSPAPSDFYYKDGCNDDIYRMVMELADPSLFYDHIYA
>OsNAC80
MTVMELKKLPLGFRFHPTDEELVRHYLKGKITGQIRSEADVIPEIDVCKCEPWDLPDKSLIRSDDPEWFFFAPKDRKYPNGSRSNRATEAGYWKATGKDRVIRSKGDKKKQQVIGMKKTLVFHRGRAPKGERTGWIMHEYRTTEPEFESGEQGGYVLYRLFRKQEEKIERPSPDEVDRSGYSPTPSRSTPDNMEPIEDGNTPLNRESPESALHESPIDLPALTEAQAAPITRWLADRTDNATTNEVNISHMPHHGLDGGAKQASPSAGAFPQLIGSQQNIHDNNELATVSAPMLPHEDFNNFPLGAIGNFDGNMNPRDPVEEFLNQTIADPDEHSSTTSKAQYDSDTGIIPTEFENHGVMQGEFMDDLSGLENLDFWPDDRNPQLSALYEDTPLLPYDSTDQDVLSMDSGAESLQDLFNSMDDSNARNNVWGNEPFLQGTGFPMSWPLQPNSAFPNQGTANRRLMLQLSESLSPDFDVSMTRDECEDEEPGIVVTSKYVNEAPEESTAEKDMPSDGDDAEPTGITILRRRHAPTASSFSDGDDAESTGITILRQHQAPNASLLSDGDDAESTGITILRRRQAPTASSASSFTQQGAAVQRVRLQSNLDAAPCSSVDGSSSCIINEGESERTMEKPEIEENAGSTLAEGGTCHEDDQKEHDASAANAKSVLRLRKTAEGSDKENKQEEEEGVLASHVRAPGNKRGFPSYIIWLVLSVALVLLISLGIYGWV
>OsNAC83
MEEEQRLPAGFRFFPTDEELVTYYLARKAMDATFTSAAIRDVDLYTSDPWHLPCDSSAASTGGGGGGECYFFCRRSSKYPSGARVRRATAGGYWKSTGKDKGVYAAGGGGGLVGTKKTLVFYEGRAPRGEKTSWVMHEYSRAPSTNFIRGAQARTHNLLDIIYSEWVICRVFKKQPPIEHWLEMEEVETTTTTTTVQEHTPNRRRLPPAEAAAAPPPPSGQPWQHTSRRSGDGRAAIDGGNREEEEDEHGLAREESSSPVVISSPSRCTSSPSSRLLNHEHLGASSSDDLPELMEFGDIYGGIAAGGPTDQQASSSNSNSICNFLDEPYYCWNF
>OsNAC105
MVIMESCVPPGFRFHPTDEELVGYYLRKKVASQKIDLDVIRDVDLYRIEPWDLQEHCRIGYEEQSEWYFFSYKDRKYPTGTRTNRATMTGFWKATGRDKAVRERSRLIGMRKTLVFYKGRAPNGHKTDWIVHEYRLESDENAPPQEEGWVVCRAFKKRTMQPPRSSIGAWEASYSYHDPAVFVGGGEHFKQEAAAELDGVAAAAGANAFLRYSTRLAELPQLESPPLPSQGSQAASAVVDGEEDNADSSRRPGGGGGAAAAVTTDWRAFDKFVASQLSPEEQHTCRATDDDDMAALLLLDGGGQEDDAGRWLGSAGLLSAVAADATTDCGLGTSCVPGDIN
>OsNAC59
MTGTSWIIDSHRIASKIKNASGSVDASKHKWVSNPTKACPRCNHIIDNSDVVHQWPGLPRGVKFDPTDQELLWHLLAKHGKVGAKAHPFIDEFIPTVEEDDGICYTHPQKLPGVKQDGSVSHFFHRTFKAYNTGIRKRRKINTGDLADVRWHKTGKTRPVVVDGKHLGCKKFMVLYMSTMKGGKPEKTNWVMHQYHLGTGEDEVEGQYVVSKLLFQQQFKPGEKNAQDLTSADALESIVAEDLPNIPPLPLEEHVFTNQELEVLEKSETITDQGKETSEINNEDNAVEDVAHMATEKPEDGDNPSSQDPKWWEGESQFLLDSQQLAENLAICDEFLQSQSQTSCGGGDDETDKIKPRLAVYAQLPVEDLKKDLEECQRLDPSDGTNLELENASEFRLSQIEFSQDSFTTAWAGGKVID
>OsNAC127
MEEEKRLERIIKEIDSPISPGGGAALLAEDDDLVFPGFRFHPTDQELVGFYLTRKVEKKPFSIDIIKEIDIYKHDPWDLPKVSHGAVALQGSSSSSSLSTAAAAEKECGYFFCLRGRKYRNSIRPNRVTGSGFWKATGIDKPIYSSSLAAAAAAAGAGDCIGLKKSLVYYRGSAGKGTKTDWMMHEFRLPSSISDSDHLQDASETWTICRIFKRSMTYTKGRAAAAAASMNKRISHELQHIHHHQQQQFYYHEVVHDGHGHHHRRHLQHYAGSASMAAAAANIVDVIDHSSDAETTTRSHSHSQSHLVADIRHRQSPFMLDFHAGTASSSSSTAAGWSEVMSFSRDGGSSSGSSWDELGRIMDISTNSANNNYYL
>OsNAC126
MSMMSFLSMVEAELPPGFRFHPRDDELICDYLAPKVAGKVGFSGRRPPMVDVDLNKVEPWDLPEVASVGGKEWYFFSLRDRKYATGQRTNRATVSGYWKATGKDRVVARRGALVGMRKTLVFYQGRAPKGRKTEWVMHEYRMEGVHDQQASSFSSKEDWVLCRVICKRKSGGGATSKSRSLTTTTTTIVHDTSTPTSSPPLPPLMDTTLAQLQASMNTSSSSAIAAVAALEQVPCFSSFSNSIASNNNNSNSATVNAQQCYLPIVTGSNNNGMSYLDHGLPEFGSFLDTQSCDKKMLKAVLSQLNSIGGEVLPGLPPPSEMAAAVSSSWMNHF
>OsNAC125
METTAAKKLPPGFRFRPTDEELVVHYLRRRALGSPLPPAVDIPDVRLLAHDPSDLLPPGWSEQERYFFTCKEAKYVKGRRANRATGAGYWKATGKEKPVAVSVAAAPRSQAAAVVVGMKRSLVFYRGKPPTGKKTDWVMHEYRLAGAGLAPCRRAATADHPARPAEGWVLCRVFRKKGSAAASTASPTADADDDDATTERADDAAAGVRFIDFFARADARRRRAASPVSSSCVTDASAEHCREQETTSRNGGAAAGDASD
>OsNAC76
MSESEVSVINQLEEEETRLELPPGFRFHPTDEEVVTHYLTRKAQDRSFSCVVIADVNLNNCEPWDLPSKAKMGEKEWFFFCHKDRKYPTGMRTNRATASGYWKATGKDKEIFRGRGLLVGMKKTLVFYMGRAPRGEKTPWVMHEYRLDGKLPPNLPRSAKEEWAVCRVFNKDLAAKIAQMPPPPFPRNDSFDLDLDDFLHLDADLPPLIDDPFASTSTLKTEPPPPANLMHNHYGYFSLPASATNYNHSSGAMADQAIRRFCKAEASTACFSGADADVDPVVDELLSFPDSITDYSYIWKA
>OsNAC107
MPSSGGAMPALPPGFRFHPTDEELIVHYLMNQAASVKCPVPIIAEVNIYKCNPWDLPGKALFGENEWYFFSPRDRKYPNGARPNRAAGSGYWKATGTDKSILSTPTSDNIGVKKALVFYKGKPPKGVKTDWIMHEYRLTGTSANSTTTTKQRRASSMTMRLDDWVLCRIHKKSNDFNSSDQHDQEPEESTVEQLEDIHDNNSSEQPPAPADMNNQQSDFQPMTAMSMSKSCSLTDLLNTIDCAALSQFLLDGSSDAIAEPPAPPSPLIYTTPHPNYQTLNYNINSNSSMPHAFESRLDHHDGYVNNYNVNGLRRKRMMACSATSFDDGSSSNDFVHAVVKKPQLLPSDSRGSGFGGGYCNQQLSETATGFQFQNGNLLSHPFPLNNHLQMQ
>OsNAC118
MPSSGGAMPALPPGFRFHPTDEELIVHYLMNQAASIKCPVPIIAEVNIYKCNPWDLPGKALFGENEWYFFSPRDRKYPNGARPNRAAGSGYWKATGTDKSILSTPTSDNIGVKKALVFYKGKPPKGVKTDWIMHEYRLTGTSANNTTTTKQRRASSMTMRLDDWVLCRIHKKSNDFNSSDQHDQEPEGSTVDEQLEDIHDNNSSSQQPPAPPDMNNQQSDFQPMTAMSMSKSCSLTDLLNNLDCAALSQFLLDGSSDAIAELPAPPSPLIYPNQTLNYNINNNMPHAFESRLDHHDGYVNNYNVNGLRRKRMMACSATSFDDGSSSSSSDFLHVAKKPLLLPSDSRGSGFGGGYCNQQLSETATGFQFQNGNMLSHPFPLNQQLLLNNHLQMQ
>OsNAC75
MEMTMSSAATSLPPGFRFHPTDEELILHYLRSRATAGQCPVPIIADVDIYKFDPWDLPSKAVYGESEWYFFSPRDRKYPNGIRPNRAAGSGYWKATGTDKPIHDSATGESVGVKKALVFYRGRPPKGTKTSWIMHEYRLAADPLAAAANTYKPSSSSRFRNVSMRLDDWVLCRIYKKSGQASPMMPPLAADYDHDEPSGVLDDAYSFYAPPMISTTLIPKLPKIPSISELFDEHALAQIFDAAADPPADHHQHALAVHPSLNQLLGVGDNFLAECYPSTASTATVAGGKRKASPAGDYAGGGHTPAKRLNGSCFDVAPQSVVGGLQATPSSVLAGLNHQMLPPQLF
>OsNAC112
MECGGALQLPPGFRFHPTDDELVMYYLCRKCGGLPLAAPVIAEVDLYKFNPWDLPERAMGGEKEWYFFSPRDRKYPNGQRPNRAAGTGYWKATGADKPVGSPRAVAIKKALVFYAGKPPKGVKTNWIMHEYRLADVDRSAAARKLSKSSHNALRLDDWVLCRIYNKKGVIERYDTVDAGEDVKPAAAAAAAKGGRIGGGGGAAAMKVELSDYGFYDQEPESEMLCFDRSGSADRDSMPRLHTDSSGSEHVLSPSPSPDDFPGGGDHDYAESQPSGGCGGWPGVDWAAVGDDGFVIDSSLFELPSPAAFSRAAGDGAAFGDMFTYLQKPF
>OsNAC6
MSGGQDLQLPPGFRFHPTDEELVMHYLCRRCAGLPIAVPIIAEIDLYKFDPWQLPRMALYGEKEWYFFSPRDRKYPNGSRPNRAAGSGYWKATGADKPVGSPKPVAIKKALVFYAGKAPKGEKTNWIMHEYRLADVDRSARKKNSLRLDDWVLCRIYNKKGGLEKPPAAAVAAAGMVSSGGGVQRKPMVGVNAAVSSPPEQKPVVAGPAFPDLAAYYDRPSDSMPRLHADSSCSEQVLSPEFACEVQSQPKISEWERTFATVGPINPAASILDPAGSGGLGGLGGGGSDPLLQDILMYWGKPF
>OsNAC45
MVETSTSLVKLEQDGSLFLPPGFRFHPTDAEVILSYLLQKFLNPSFTSLPIGEVDLNKCEPWDLPSKAKMGEKEWYFFSHKDMKYPTGMRTNRATKEGYWKATGKDREIFNLQPTSYGGSSNNKNNKQLVGMKKTLVFYMGRAPKGTKTNWVMHEFRLHANLHNDNPNLRLNLKDEWVVCKVFHKKGDDREAINKQQAQAAAVDQYSAGTPNNGSSVEAGDDDDDLFQLDSIIDPSIYFSNSSAANILSAPPNMSNSVVAANYGASTTTTGTASAGSFQQQPNYCSLINKSISSSNVSSWNNMPPPPPVAEGGVHGIGSSYSLQHQAAMVKALRDVIRLPNPLGMPQYKLDDAYLWDSS
>ANAC055
MGLQELDPLAQLSLPPGFRFYPTDEELMVEYLCRKAAGHDFSLQLIAEIDLYKFDPWVLPSKALFGEKEWYFFSPRDRKYPNGSRPNRVAGSGYWKATGTDKVISTEGRRVGIKKALVFYIGKAPKGTKTNWIMHEYRLIEPSRRNGSTKLDDWVLCRIYKKQTSAQKQAYNNLMTSGREYSNNGSSTSSSSHQYDDVLESLHEIDNRSLGFAAGSSNALPHSHRPVLTNHKTGFQGLAREPSFDWANLIGQNSVPELGLSHNVPSIRYGDGGTQQQTEGIPRFNNNSDVSANQGFSVDPVNGFGYSGQQSSGFGFI
>OsNAC9
MEMAAAVGGSGRRDAEAELNLPPGFRFHPTDEELVVHYLCRKVARQPLPVPIIAEVDLYKLDPWDLPEKALFGRKEWYFFTPRDRKYPNGSRPNRAAGRGYWKATGADKPVAPKGSARTVGIKKALVFYSGKAPRGVKTDWIMHEYRLADADRAPGGKKGSQKLDEWVLCRLYNKKNNWEKVKLEQQDVASVAAAAPRNHHHQNGEVMDAAAADTMSDSFQTHDSDIDNASAGLRHGGCGGGGFGDVAPPRNGFVTVKEDNDWFTGLNFDELQPPYMMNLQHMQMQMVNPAAPGHDGGYLQSISSPQMKMWQTILPPF
>Glyma.01G167900
MESMESCIPPGFRFHPTDEELVGYYLRKKVASQKIDLDVIREIDLYRIEPWDLQERCRIGYDEQNEWYFFSHKDKKYPTGTRTNRATMAGFWKATGRDKAVYERAKLIGMRKTLVFYKGRAPNGQKSDWIMHEYRLESDENGPPQEEGWVVCRAFKKKTTGQTKTINIEGWDSSYFYEEASGASTVVDPIELISRQSQSFVAQNFMCKQELEADNLSCMLQDPFVQLPQLESPSLPLVKRPSTVSLVSDNNEDEDIQNRLLSNNNNTKKVTTDWRALDKFVASQLSQEVDTHESNGVPSSFQPHDDNHDMALLLLQSSRDEGNRLSPFLNTSSDCDIGICVFEK
>Glyma.01G051300
MENRTSSVLPPGFRFHPTDEELIVYYLCNQASSRPCPASIIPEVDIYKFDPWELPDKTDFGEKEWYFFSPRERKYPNGVRPNRATVSGYWKATGTDKAIYSGSKHVGVKKALVFYKGKPPKGLKTDWIMHEYRLIGSRRQANRQVGSMRLDDWVLCRIYKKKNIGKSMEAKEDYPIAQINLTPANNNSEQELVKFPRTSSLTHLLEMDYLGPISHILPDASYNSTFDFQINTANGGIDPFVKPQLVEIPYATDSGKYQVKQNSTINPTIFVNQVYDQRG
>Glyma.01G046800
MMEERNNDAEKLDEVMLPGFRFHPTDEELVGFYLKRKIQQRPLTIELIKQLDIYKFDPWDLPKLATTGEKEWYFYCPRDRKYRNSARPNRVTGAGFWKATGTDRPIYSSEGSKCIGLKKSLVFYKGRAAKGVKTDWMMHEFRLPSLTDSLSPKYIDKTIPANESWAICRIFKKINATAQRTLSQSWASSLPPDTRTSDHHIQTKDQDSTTQFCSDNMPMTNKTTLTSQFCNNNYNDSQPLPTNSSSSPLCPLDVASYKSIINPLLYKAFDHFPISNEDLRTSLLFSPPFETSDANPKSTMVDVSSMLLSLPSSVLGDFNKTTSEDTNTASNFGVLQEHCSGYPIPFLPEMQTTFGNQQQQYCDNINALVKGPNVNVPRVDDQELELETVVQRSIGFPLSATMPLNIVDAWKSNNLLWDTSSFPCDMPSSYYSTTKCYT
>Glyma.01G088200
MAGTSWLVDKSRIATKIKCASGACDPGKVIWKSNPTKPCPNCQHAIDNDDVAQEWPGLPKGVKFDPSDQEIIWHLLAKVGVGDSKPHPFIDEFITTLEVDDGICYTHPQNLPGVKQDGSASHFFHRAINAYNTGTRKRRKILGQDFGDVRWHKTGRTKPVVFNGIQKGCKKIMVLYVSNVRGGRAEKTNWVMHQYHLGTEEDEKDGEYIISKVFYQQQQVKLGDKDDKDVPEATEINESTIVKVDPVTPKFVTPETPCNERWCADLDLGQETHNSPQLPQMDCLDEIQADYQDLANESSMVETQHNEGMDDKEKNTEEGQKWWDSESQNLLDSQQLVEALSLCDDLLQSQSPSRDGKHEDHKNQPGLSVYAQLGPENLKKDIEECQNLALDKANIENDTPSEFRLSQLEFGSQDSFISWGYGKAVN
>Glyma.02G050100
MMESCVPPGFRFHPTDEELVGYYLRKKVASQKIDLDVIKEIDLYRIEPWDLQEICRIGYEEQNEWYFFSHKDKKYPTGTRTNRATMAGFWKATGRDKSVYESIKLIGMRKTLVFYKGRAPNGQKTDWIMHEYRLETVENGPPQEEGWVVCRAFKKRTTNGQTKTIERWDRNYLYDEQACGSVSSTVVDHNIDLMVRQQQPQRFSAAQNFLYKQEEIIEEGNNNLSFMHAEQHLVQLPQLESPSLPLAKKQSSVMSLISENIINNEDIDNISQKGLSHNTAKKVTTDWRALDKFVASQLSQEERHEFIGVSSFATHHTTTSSDMALLLLQNNSRENERNYKFNPFLNTSSTSDCDIGICVFEK
>Glyma.02G240500
MAPVLPPGFRFHPTDEELVAYYLKRKINGRKIELEIIPEVDLYKCEPWDLPGKSLLPGKDLEWYFYSPRDRKYPNGSRTNRATKSGYWKATGKDRKVNSQARAVGMKKTLVYYRGRAPHGSRTNWVMHEYRLDERECETNSGLQDSYALCRVVKKTAVIPPKVGEHHYVNVPNANQITSDHSSSIEIYPEGRGEDLDSTNYFMPVDACSPHNMGNETSLTINSGIMTRDHEKWSHFSSQDPLFSLPTSSFSKFGAIAYPPSKVDIALEYARMQHRFVLPPLEVDDFPQVGISELKMTQASGSMQGSRTETDILQEILSVAQVSQELINQSNYSQEWGGNNDNYAPREDDFTFMVGTNYNHSNHGMSSMRYADKTWEDANTRTIEIGDVDEEFKAERMVENLRWVGMSSEDLQKMEEQKIVPIEDISSFQTNEVQESEQHSNKEHNDDTEINDFSLGFINDNDGPNENFIEDGNIDDYSSSPSFEVVEEIKVNHGMLVSTHQVVETFFHQIVPSQTVQVHLINSVMAHNNHYVENAEAMLMIMENKGSSLRNKVKAYVMGKLIKPSKTIASAIVFVFALVLMHCVYLKEEVEIWNESNNEVNWFVGVKSHEKELSAVLKKIGIFLTISLAFCTMWASQNMVVNP
>Glyma.02G109800
MENRTSSVLPPGFRFHPTDEELIVYYLCNQATSRPCPASIIPEVDIYKFDPWELPEKTDFGEKEWYFFSPRERKYPNGVRPNRATVSGYWKATGTDKAIYSGSKHVGVKKALVFYKGKPPKGLKTDWIMHEYRLIGSRRQANRQVGSMRLDDWVLCRIYKKKNIGKSMEAKEEYPIAQINLTPANNDSEQEMVKFPRTSSLTHLLEMDYLGPISHILSDATYNSTFDFQINTANGGIDPFVKPQPVEIPYAADSGKYQVKQNSTINPTIFVNQVYYQRG
>Glyma.02G070000
MGTPQSNNLPPGFRFHPTDEELILHYLRKKVASIPLPVSIIAEVDIYKFDPWELPAKAEFGEKEWYFFSPRDRKYPNGARPNRAAASGYWKATGTDKNIVASLPGGGVREHFGVKKALVFYKGRPPKGVKTNWIMHEYRFVDTNRPIRIKDTSMRLDDWVLCRIYKKTKHAVSPTTEAASSTLQVINEQLDQAEEEEQIKDNLLPILKNNTTLVPPQQTTLLMSQKSLSFSNLLDATDYSMLSTILSENNHSNNYLTPSEALFNNCENLDQEITPQNYYYNNNTNSYLFQKNPSHMENMARPKRHLSNMDHEDNMILYPSKKYQSSSCNFPNSNPQWNFMFKQPLMSPQYLPFQ
>Glyma.02G070600 
MMEEPVVVNKGDDHDHDHEPLDLPPGFRFHPTDEEIITCYLTEKVLNRTFSATAIGEADFNKCEPWDLPKKAKMGEKDWYFFCQRDRKYPTGMRTNRATQSGYWKATGKDKEIFKGKNNLVGMKKTLVFYRGRAPKGEKSNWVMHEFRLDGKFACYNLPKASKDEWVVCKVFHKGNTTTTDVVNKRALPIINPCLLRMNSSIGEDLFDFSSLPPLVDPLFDQTSNKHIDNDFKGTNNTPSSSSAKPPSSGYYLPNFINNNNNQHMLMMMKPEEHKMYEIPTNNYASTSQVNFTTTNNPIMGISTGNNNTLLSQPQIRTQNSTSVPFNMFQDYYNYMNQGKQCKMEQFSNTKNQPVVSASQDTCLSNDTSSVVSKQDNNIGRNKALYEDNFEAPSSVATTLSDLECLWDDY
>Glyma.02G222300
MGAVVECYPQPRTAVLSLNTLPLGFRFRPTDEELIDYYLRSKINGNGDDVWVIREIDVCKWEPWDLPDLSVVRNKDPEWFFFCPQDRKYPNGHRLNRATSHGYWKATGKDRRIKSGSTLIGMKKTLVFYTGRAPKGKRTNWVMHEYRPTLKELDGTNPGQNPYVLCRLFKKQDESLEASNGDDVDRTASTPMTANYSPDEIQSDSALVPASSSQVTEDDKPLPVISENSEEAISNIITPGEIHSDGCNAPDAQDQIVEPVAEEDQPLNVDIFYDPTNLPLDDKLFSPVHAHFPTDFYYQANNQSELQYGTNENISEFFDSVVNWDAFSHDTSSLDLSSSFLINNTDNGSGSDSDVEMTNMPHLQALHNYPKEAVEQKSNVGLFQNNFQMALSNDSTMGQVHNMVNYCEQPRNFDAFVSADTGIRIRTRPGRNEQPNMDTMVQSQGIAPRRIRLGVVRRPLGSQDGSCACAPEDHNSKTIITAEKKASESENHAADGSSTVSDMSSTVTDDVDEPEEASPESTDLRNISEKHVATAESVAGSKVLLVNRRVHYTSKVSSNRATWSNVLAVSAAVLVSAILLVNIWAYVRS
>Glyma.02G107000
MMEERNNNDAAEKLDEVMLPGFRFHPTDEELVGFYLKRKIQQRPLTIELIKQLDIYKFDPWDLPKLATTGEKEWYFYCPRDRKYRNSARPNRVTGAGFWKATGTDRPIYSSEGSKCIGLKKSLVFYKGRAAKGVKTDWMMHEFRLPSLTDSLSPKYIDKITIPANESWAICRIFKKTNATAQRALSHSWVSSLPETRTSDHHILTKDQDNTTQFCSDNMSMTKKTTLASQYCSNNYNDSQPLTTNSSTLCPLDVASCKSIINPLLYKAFDHFPISNEDLSTSLLFSSPPFETSETNPKSTIMDVSSMLLNMSSSVLGDFNKTTSEDTNTNAASNFGVLQEHCSGYPIPFLRENMQTTFGNQQQQYCDNIYALVKGPNVNVPRVDDPELELETVVQRSIGFPLSVTMPLNIGDAWKSNNLLWDTSSFPCDVPSSYYSTTKCYT
>Glyma.02G100200
MAGTSWLVDKSRIATKIKCASGACDHGKVIWKSNPTKACPNCQHAIDNGDVAQEWPGLPKGVKFDPSDQEIIWHLLAKVGVGDSKSHPFIDEFITTLEVDDGICYTHPQNLPGVRQDGSASHFFHRAIKAYNTGTRKRRKILGQDFGDVRWHKTGRTKPVVLSGVQKGCKKIMVLYVSNVRGGKAEKTNWVMHQYHLGTEEDEKDGEYIISKVFYQQQQVKLGDKNDQDVPEASEITGPHPGLSVGEEGTIEKVDPVTPKLVTPEPPCNGRWCADLDLGQETHNVPQPPRMDCLDEIQADCQVLANESSMVETQHNEGMDDKENNAEDGQKWWDSESQNLLDSQQLVEALSLCDDLLQSQSPSRDGKHEDHKNQPGLSVYAQLGPEHLKKDIEECQNLALNPANIENDTPSEFQLSQLEFGSQDSFISWGYSKAVN
>Glyma.03G164200
MGLRDIGASLPPGFRFYPSDEELVCHYLYKKIANEEVLKGTLVEIDLHICEPWQLPEVAKLNANEWYFFSFRDRKYATGFRTNRATTSGYWKATGKDRKVEDPATQEVVGMRKTLVFYRNRAPNGIKTGWIMHEFRLETPHMPPKEDWVLCRVFHKSKEDDNSSKLLQYETTPSSLTLLASSSPTNQAMPHGVGYNNRLATSFSNSFMPTHQYHHHFNPTQNANSLMDLLHFSRETNTNNTSFLTQIGAKGDDEYGFLWDMDLEENSLDDGVASNLDAIRFEVDNNNTNNNNMVLL
>Glyma.03G197900
MGNMPPGYRFYPTEEELILFYLHNKLEGEREDMNRVIPVVDIYDYNPSQLPQISGEASMGDTEQWFFFIPRQESEARGGRPKRLTTTGYWKATGSPNHVYSSDNHIIGIKRTMVFYSGRAPNGTKTDWKMNEYSAIKGEPSSSISNKAVPTLRKEFSLCRVYKKSKCLRAFDRRPPPRRDVVSYSGAQNVEEQQKGSTLYDYHHKIMVKRSTTCSPETSTSSGDHDQPPLHGEETTQMDVDPFLDWEKVDFFLGSEP
>Glyma.04G167200
MENVSVLLCNKEKDQMDLPPGFRFHPTDEELISHYLYRKVTHTNFSARAIGEVDLNRSEPWDLPWKAKMGEKEWYFFCVRDRKYPTGLRTNRATQSGYWKATGKDKEIFRGKSLVGMKKTLVFYKGRAPKGEKTDWVMHEYRLDGKFSVHNLPKTAKNEWVICRVFQKSSGVKRTHISGMMMLDSYGNELGYSSSALPPLTDSSPSIDNTKVLSVTDTAYVPCFSNPIDAPRGIFDSLNNINITTTTTTNNNNTLYGVSSNHSFYNTQLHIPPTLPLPSSSNHYLRAFLENQGNGSNMRNNGYETEREMVSVSQETTISTDVNAEISSLGKRQFENQQNPTASSAVVPMDVATLWNY
>Glyma.04G119500
MNNFSHVPPGFRFHPTDEELVDYYLRKKITSRRIDLDVIKDVDLYKIEPWDLQELCRIGAEEKNEWYFFSHKDKKYPTGTRTNRATAAGFWKATGRDKAIYSKHDLIGMRKTLVFYKGRAPNGQKSDWIMHEYRLETDDNGAPQEEGWVVCRVFKKRLTTMRKLSEHDSPCWYDDQVSFMQDLDSPKQSSQPNFPYQQFQYPCKKELDFSYHLPLQLPLENQKLFQSAASNSMTPYGIEENPNAMQPASIMQQVQQQNFQVFGNNSNDQQVADWRALDKYVASQLSQEDASKDHNSYSNADNIFQVKNNSTIEQLRDLDKEEKMAENASTSTSSCPIDMWK
>Glyma.04G249000
MASELQLPPGFRFHPTDQELVLHYLCRKCASQPIAVPIIAEIDLYKYDPWDLPGLASYGEKEWYFFSPRDRKYPNGSRPNRAAGTGYWKATGADKPIGHPKPVGIKKALVFYAGKAPKGDKSNWIMHEYRLADVDRSVRKKNSLRLDDWVLCRIYNKKGTIEKFQPSSDVVVSRKMESSEIEDRKPEILKSGGGCLLPPVPPPQAKAAVKKDYMYFDPSDSIPKLHTDSSCSEHVVSPEFASEVQSEPKWKEWEKSLEFPFNYVDATLNNSNSFTTQFQGNNQMMSPLQDMFMYWPNKPF
>Glyma.04G208300
MKGELELPPGFRFHPTDEELVNHYLCRKCAGQPIAVPVIKEVDLYKFDPWQLPEIGFYGEKEWYFFSPRDRKYPNGSRPNRAAGSGYWKATGADKPIGKPKALGIKKALVFYAGKAPKGVKTNWIMHEYRLANVDRSASKKKNNNLRLDDWVLCRIYNKKGKIEKYNTGAAKMNVEMVHSFEHENETKPEIHKLGNEQLYMETSDSVPRLNTDSSSSEHVVSPDVTCEREVQSDPKWNDDLDLKLENAFDFQFNYLDDNNLSVDDYLFGTVQYQMGQLSPLQDMFMYLQKM
>Glyma.04G226700
MGSVDCYPSRVDDAAVVSLDSLPLGFRFRPTDEELVNYYLRQKINGNGREVWVIREIDVCKWEPWDMPGLSVVQTKDPEWFFFCPQDRKYPNGHRLNRATNNGYWKATGKDRKIKSGTILIGMKKTLVFYTGRAPKGNRTNWVMHEYRPTLKELDGTNPGQNPYVLCRLFKKHDESLEVSHCDEAEPTASTPVAAYYSTEEIQSDLAVVAGSPSQVTEDDKHQSMIPAHSEEAISNVVTPVDRRTDGYDACDAQNQIELPTAEEFQPLNFDIYYDPRSELLDGKLFSPVLAHIQPEFHYQANIESDGRYGLQYGTNETNMSDFLNSVVNWDQVPFEDPNCQQQSYPLFNVKDNILNSDLDSELANMTCMQAGYAEGAIDGRIPLLITSEFCSTTGIPVDCVGDEQKSNVGLFQNNSQRAFTDVNMGQVYNVVDDYEQQRICSAVASGNTGIIRRHREVRNEQLSINSTQGTAQRRIRLSMATHGSNKTVKSESCAQEELYAKPVIAVGEKGSENHASDESATLTNDGNELQKTPESTGKRKISQQVTKAGSTLGLKDLFLLRRVPHISKASSNRTKCSSVFVLSAFVMVSLVVFTDIWGYLKF
>Glyma.04G213300
MAKPKMPGFRFQPTDVELIEYFLKRKVRGKKFPSEIIAELDLYKFAPWDLPDMSLLKNGDLNWYFFCPRGKKYSTGGRLNRATEAGYWKTTGKDRAIEHNNRVVGMIKTLVFHTGRAPKGDRTDWVMHEFRLDDKVLADEGVLQDSYVICRVYQKEGPGPRNGAQYGKPYEEKEWETDEEIDSVQSAPVAAVCAPVPIQPSESHISVANYIHPSTSGCAGLTSVSCVSELMPSCSTHPSAPSNPVGTVSCVSELIPSCSEPHHLPSNNQVGSVSCVSEFMPSCSAHPSAPNSQVGSVSRVSEFMPSCSAHPSAPNCQVGSVSSASELMPSFSDHPSAPSNQVGSVSCVPELMTSCSAHPSAPNNQVDNDILSLLDCFFEDDDTLAVKENNRIENIDDPDQANNADGALCSDPNAIFEELGDLNSLVGLGEGSFSCGQKNEYTTSEMLYTVDIFGSCDHDFLELLDLETPQLWLNKHGSGSQDK
>Glyma.04G078600
MQKEKEAIIKEGTTEIEMEGTRAKEGTLPPGFRFHPTDEELVTCYLVNKISDSNFTGRAITDVDLNKCEPWELPGKAKMGEKEWYFFSLRDRKYPTGVRTNRATNTGYWKTTGKDKEIFNSETSELIGMKKTLVFYKGRAPRGEKSNWVMHEYRIHSKSSYRTNRQDEWVVCRVFKKSGGAKKYHSSNHARTVNPYSLEIGPSIMPPPMMQLGDPSAHFLYGRNYMNSAELAELARVLRGGGSTSSVNLPIQSQLSYPTSSSAGGGGFIISGLNLNLGGGATATTQPILRPMQPSPPVHTMAQVLDVNSSMMTTSSLGAENNVGYGTEVSNNMNSHGNRYMGMDHHCMDLDNYWPSY
>Glyma.04G014900
MLAMEELLCELSDHEKRNEQGLPPGFRFHPTDEELITFYLASKVFNDTFSNLKFAEVDLNRCEPWELPDVAKMGEREWYLFSLRDRKYPTGLRTNRATGAGYWKATGKDKEVYSASSGTLLGMKKTLVFYKGRAPRGEKTKWVMHEYRLDAHFSLPHTYPSKEEWVICRIFHKSGEKRTPVLQVQGHSDASSSPIKSSLSPLLASSSHSQLRDFQSPVLIHQQDQNGLSHPHLFPLEISNARNHPSDLLFKPLQQNCTLKTKEQTIIPKVIKTEDATFYHQLLDDHNNMRCVNKLNQNPSNFLNTFPLEVDAGLMAFSGAANAQAREISTASTPFNRVALQQMLDSWPLT
>Glyma.05G225100
MNKISNLSCVRSSDLIDAKLEEHQLCGSKQCPGCGHKFEGKPDWLGLPAGVKFDPTDQELIEHLEAKIEAKNMKSHPLIDEFIPTIEGEDGICYTHPEKLPGVTRDGLSRHFFHRPSKAYTTGTRKRRKIQNECDLQGGETRWHKTGKTRPVMVNGKQKGYKKILVLYTNFGKNRKPEKTNWVMHQYHMGQHEEEKEGELVVSKIFYQTQPRQCNWSDRSATTGEGSGEQQPNNNNGRRDSGSGSCSSSKEIVTHRDEMSAVVGVPPITTFNTSLDIQQLKSNHFGFIPFRKGFDEVGIGEASTAREVQASGSCNEVHERHVAHHHQQQQQNQHAHQQIATTAFHISSPSLPISTIISPPPFHHASIILDDNSYHVSRIMLQNENFQQQQQQHHKLGGRSASGLEELIMGCTSTDIKAESSITNPQEAEWLKYSSYWPDPGNMQDHRE
>Glyma.05G113000
MGGATLPPGFRFHPTDEELVGYYLKRKVEGLEIELEVIPVIDFYKFDPWELPEKSFLPKRDLEWFFFCPRDRKYPNGSRTNRATKAGYWKATGKDRKVVCQSNPSTVGYRKTLVFYLGRAPMGDRTDWVMHEYRLCDDLGQATPCFQGGFALCRVIKKNVKASVSQGEHKGKRAGSSSINGSDTSVKFSSEPFSNSGDASSQASHLNKESRYSSPITSPYNVAPMGEYNQASVETNPSNFWISPDMILDSSKDYPPLQNAVAECFPRYDLPSVMAPWQSLEHPETSSSLSYSNFNVEVDFADSLSQIGCMSPYSRQWNSMDFYGNGNVPYDGYDQTNSISYPELF
>Glyma.05G025500
MENVPAVCKEDDQMDLPPGFRFHPTDEELISHYLYKKVIDTKFCARAIGEVDLNKSEPWDLPWKAKMGEKEWYFFCVRDRKYPTGLRTNRATEAGYWKATGKDKEIFRGKSLVGMKKTLVFYRGRAPKGEKSNWVMHEYRLEGKFSAHNLPKTAKNEWVICRVFQKSSAGKKTHISGIMRLDSFANELGSSALPPLSDSSPSIGNTKPLNDSAYVPCFSNPIDVQRNQEGVFDSFTNSMYGVSSNPMDILPRMPPSGSFYSTQGVQAAPNFAFPGSVYTLQDHTILRALCENNGYKPERDMISVSQETGLTTDINAETSSNFDVGWRPFENHNHASVSVAPLDLDGLWNY
>Glyma.05G002700
MARSWLIDIGGFARKVKNTNLSTDDQIKDCGTYLECQKCHYHIDNNDVSHEWPGFPVGVKFDPSDVELLEHLAAKCCIGDREPHMFIHEFIPTLEGELGICYTHPQNLPGAKTDGSSVHFFHKTVNAYATGPRKRRKIHHQDGMTEEHVRWHKTGRTKAVIEDGVHKGFKKIMVLYIRSKKGSKPYKTNWVMHQYHLGSEEDEKDDEYVVSKIFYQRQKQSEKNEENTVVEDSNIAAQAGPRTPKPNPPTRPCTGKCDDNFDENELLSFIQDAKPIPGESHAPPYDVQDEDNKDDPAWLAGESQADFDGLEDILLCKDMLDSSSLLNHSGLSSTYNANANKLVAPGTDNDYASYGVSVLDTLEFDTPPDFDLSNLQFGSQDSTLQWIDTP
>Glyma.05G055900
MDTFSHVPPGFRFHPTDEELVGYYLRKKVASKRIDLDVIKDVDLYKIEPWDLQELCKIGTDEQSDWYFFSHKDKKYPTGTRTNRATKAGFWKATGRDKAIYSKHCLIGMRKTLVFYKGRAPNGQKSDWIMHEYRLETNENGTSQEEGWVVCRVFKKRMTTTQKVGEYDQSPCWYDEQVSFMQDLESPRRNISQTYASYHHHQQQHHHHPCKPELMELQYNNIPHDAFLQLPQLESPKVTQSSCSVVPYGYESNNNNNGSTLQFSSLTQEEQLQYCNNQQSHHSLYGSNDHAVDQVTDWRVLDKFVASQLSHNNQDVSKETSYSNAPIFHVAEQISVAANGSKKEQVSQEYASTSTSSYQIDLWK
>Glyma.05G202300
MEKLNFVKNGVSKLPPGFRFQPTDEELVFQYLKCKVFSYPLPASIIPEINVCKYDPWDLPGNCDPQERHFFSPKEAKYRNGNRMNRTTKCGYWKATGSDKRISSSTSTCNGIVGVRKTLIFYEGKSPKGSRTHWVLHEYRLVSVETGAANSSHNYVNEIGDWVLCRLSMKKRSVESDGSGTHHKHRQNTAVQTTRPRLMFDFMMVGKTNSSTSSSCSSSSNIMEVSSNASDHEETSGYAHF
>Glyma.05G234200
MEEKLPPGFRFHPTDEELITYYLLRKVSDISFTSKAVAVVDFNKSEPWDLPGKASMGEKEWYFFSLKDRKYPTGLRTNRATESGYWKTTGKDKEIFGGGVLIGMKKTLVFYMGRAPRGEKSNWVMHEYRLENKQPYSSKEEWVICRVFQKSSAPKKPQQTSSSQPSQESPISMVNEFGDVDLPNLNSIANSSSSFTNNIAYNGDHPSNVNTNNMNLTMNWPSSTELVPSLPWPSGLLNPNLSVNSLLLKALQLRNTYQQRETTTSTSDHHFATYVPQGFSHHNIGTDKHHFPPNLSASSSSKALESCVPQQEQPFNMDSIW
>Glyma.06G249100
MESTEDSSTSSQQQQPNLPPGFRFHPTDEELVVHYLKKKVDSVPLPVSIIADVDLYKFDPWELPAMASFGAEEWYFFSPRERKYPNGARPNRAATSGYWKATGTDKPICSGTQKVGVKKSLVFYGGKPPKGVKTDWIMHEYRVAENKPNNRPPGCDLGHKKNSLRLDDWVLCRIYKKGNTQRSHERDDSMDDMIGEVPPSINVGHMNARFHLSKMSTSYSGALLENDRNTLEGVVIGNGNVNGINTNSINAISSSSSHHQFASSNSKAELLPFAPSNNNTSNSASKRTLSSLYWNVDDDNDDDDHKHFNLDSNGNVSVLRTEENNNNTNGTSGSFATLLNQLPQTPSLPQIDGLLRTPYQIQGTNWYG
>Glyma.06G248900
MGVPERDPLAQLSLPPGFRFYPTDEELLVQYLCRKVAGHHFSLPIIAEVDLYKFDPWVLPGKAVFGEKEWYFFSPRDRKYPNGSRPNRVAGSGYWKATGTDKIITTEGRKVGIKKALVFYIGKAPKGSKTNWIMHEYRLLDSSRKHNLGTAKLDDWVLCRIYKKNSSSQKVEANFLAMECSNGSSPSSSSHVDDMLGSLPEINDRCFTLPRVNSLRTMHQQDEKFGSPNMGSGFFSDWVNSTDLDSISEFESGCQTQRMVNYDCNDFFVPSLPPLGHVDYMVDAPLEEEVQSGVRTRRVDGPGHFQPNPDTRLLPGSGDPFGFGFIMGQQVGFGVRE
>Glyma.06G195500
MENVSVLLCNKEKDQMDLPPGFRFHPTDEELISHYLYRKVTDTNFSARAIGEVDLNRSEPWDLPWKAKMGEKEWYFFCVRDRKYPTGLRTNRATESGYWKATGKDKEIFRGKSLVGMKKTLVFYKGRAPKGEKTDWVMHEYRLDGKFSVHNLPKTAKNEWVICRVFQKSSGVKRTHISGMMMLDSYGNEMVYSSSALPPLTDSSPSIGNNTKALSVTDSAYVPCFSNPIDVPRGIFDSLNNINISINSNTLYGVSSNHSFYNTQGVQLQAPPTLPLPSSSNHYLRAFLENQGNGSNMSNNGFEPEREMVSVSQKTSLSTDVKAEISSLGKRHFENQNNPIASAAAVAPMDLATLWNY
>Glyma.06G114000
MASELELPPGFRFHPTDEELVLHYLCRKCASQPIAVPIIAEIDLYKYDPWDLPGLATYGEKEWYFFSPRDRKYPNGSRPNRAAGTGYWKATGADKPIGQPKPVGIKKALVFYAGKAPKGDKSNWIMHEYRLADVDRSVRKKNTLRLDDWVLCRIYNKKGTIEKLQPSSDVAHSRNIESSEIEDRKPEILKSGGGCLPPPVPVPAPPQATAKTDYMYFDPSDSIPKLHTDSSCSEQVVSPEFASEVQSEPKWNEWEKSLEFPFNYVDATLNNSFMAQFQGNNQMLSPLQDMFMYWPNKSF
>Glyma.06G157400
MKGELELPPGFRFHPTDEELVNHYLCRKCAGQPIAVPIIKEVDLYKFDPWQLPEIGYYGEKEWYFFSPRDRKYPNGSRPNRAAGSGYWKATGADKAIGKPKALGIKKALVFYAGKAPKGVKTNWIMHEYRLANVDRSASKKNNNNLRLDDWVLCRIYNKKGKIEKYNTTAPKMNLEMIHSFEHENETKPEIHKLGNEQLLYTETSDSVPRLHTDSSSSEHVVSPDVRCEREVQSDPKWNNDDYDLGLQLENAFDFQFNYLDDNNLSVDDDPFGTVQYQMGQLSPLQDMFMYLQKM
>Glyma.06G318900
MVSYIYTYSIHAELRRERENMNNFSHVPPGFRFHPTDEELVDYYLRKKVTSRGIDLDVIKDVDLYKIEPWDLQELCRIGAQEQNEWYFFSHKDKKYPTGTRTNRATAAGFWKATGRDKAIYSKHDLIGMRKTLVFYKGRAPNGQKSDWIMHEYRLETDENGAPQEEGWVVCRVFKKRLTTMRKLSEHDSPCWYDDQVSFMQDLDSPKQSSQPNLPYQQFQYSCKKELDLSYHLPVQLPLENQKLLQSASNSMTPYGIEENPNAMQPASSMMQQVQQQNFQAVVFGNNANDQQVTDWRSLDKYVASQLSQEDASKDHNRYSNTGNIFQVKNNSNIEQLRDLDKDEMMPENASTSNSSCPINMWK
>Glyma.06G152900
MAKPKMPGYRFQPTDVELIEYFLKRKVRGKKFPSEIIAEVDLYKFAPWDLPAMSLLKNGDLSWYFFCPRGKKYSTGGRLNRATEAGYWKTTGKDRPIEHNNTVVGMIKTLVFHTGRAPRGDRTDWVMHEFRLDDKVLADEAVSQDAYVICRVYQKEGPGPRNGAQYGKPYDEKEWETDEEIDSVQSAPVAAVCAPVPIQPSESHISVANYTHPSTSGCAGLTSVSCVSELMPSCSTHPSALNNPVDSVSCVSELIPSCSAHPSAPNSQVGSLSCVSELMPSFSPPSTPKNPVYSVSCVSELMPSCLAHLLASNNQVDSVPCVSEFMPSCSAHPSAPNSQVGSVSGLIPSFLAHSSASNNQVGSVPCVPELVPSCLAHPSAPNNQADVGILPFLDCSIEDDDTLAVNENNSIENVDDPDQANNAERGPCSDPHAIFEDLGDLNSLVGLGEGSFSCGQKNEYTTSAMLYTGDIFRSCDHDFLELIDLETPPPLWQNKHGSDSQDK
>Glyma.06G080200
MQKEKEAIVKEGTTEIEMEGTRAKEETLPPGFRFHPTDEELVTCYLVNKISDSNFTGRAITDVDLNKCEPWELPGKAKMGEKEWYFFSLRDRKYPTGVRTNRATNAGYWKTTGKDKEIFNSETSELIGMKKTLVFYKGRAPRGEKSNWVMHEYRIHSKSSYRTNRQDEWVVCRVFKKSGNAKKYPSSNHARAVNPYSLEIEPNILPPLMMQLGDPGAHFLYGRNYMNSAELAELARVLRGGGSTSSVNLPIQSHLSYPTSSSTGGGFTISGLNLNLGGGGATATTQPILRPMQPSPAPVHTMAQVLDANSSMMTTSSLGAENVGYGAEMSNLNLHGNRYMGVDHCMDLDNYWPSY
>Glyma.06G138100
MGSVDCYPSRTDDAAVVSLDSLPLGFRFRPTDEELVNYYLRQKINGNGRQVWVIREIDVCKWEPWDMPGLSVVQTKDPEWFFFCPQDRKYPNGHRLNRATNNGYWKATGKDRRIKSGKDLIGMKKTLVFYTGRAPKGNRTNWVMHEYRPTLKELDGTNPGQNPYVLCRLFKKHDESLEVSHCDEAEQTASTPVAYSTEEIQSDLAVVAGSPSQVTEDDKHQAMIPAHSEEAISNVVTPVVCRSDRYDACHAPNQIVLPTAEEFQPLNYYDPRNELLDDKLFSPVLAHIQPEFHYQANIESDDWYGLQYGTNETNMSDFLNSVVNWDQVSFEDLNCQQQSYPLFNVKDSVLSSDLDSELAIMTCMHAGSAEGPNNGRKPLVITSEFRSTTGIPVDCGGDEQKSNVGLFQNNSQRAFTDVNIGQVYNVVDDYEQRGIYSAVASGNTGIIRRHREVQNEQLSSNSTQGTAQRRIRLSMATHGSNKMVKSGSCAQEELNLKSVIAMEEKASESHISDESSTLTNDGNELPKTSKSSGKRKISRQATKAGSTLGLKDFLLLRRVPYISKASSNRAKCSSVFVVSAFVMVTLVVFTDIWGYLKF
>Glyma.06G236000
MDNYYHQHHHPHFDNSNNNEPHLPPGFRFHPTDEELITYYLLKKVLDSSFTGRAIVEVDLNKCEPWELPEKAKMGEKEWYFYSLRDRKYPTGLRTNRATEAGYWKATGKDREIYSSKTCSLVGMKKTLVFYRGRAPKGEKSNWVMHEYRLEGKFAYHYLSRSSKDEWVISRVFQKNTTGGGSTVSAAAAATSGGSSKKTRMTTSNTSSNMSLCPEPGSPSSIYLPPLLESSPYAAASTTTATPAAAAFNDHESCSFNSAVSNNNQREHVSCFSTISAAAFDHLVPPPEPPLDPFARFHCNNNNVGVGVSTFPCLRSLHDNLNLPFFFSPMGHVSSADVASFGAVTNWPAPEEQRMADGGSGMGIVPSELDCMWGY
>Glyma.06G014900
MLAMEELLYELSDHERRNEQGLPPGFRFHPTDEELVTFYLASKVFNGTFSNVKFAEVDLNRCEPWELPDVAKMGEREWYLFSLRDRKYPTGLRTNRATGAGYWKATGKDKEVYSASSGTLLGMKKTLVFYKGRAPRGEKTKWVMHEYRLVLDAHFSLPHTHPSKEEWVICRIFHKSGEKRSPVLQVHGHSDASSSPRESALPPLLASPSCFTFDPESQSQSSSHSQRDFQSPVLIHHQDQNGHSHNPRLFPLEITNARNHPSSFSDLFFKPLQQNCTLKTNEQTILPKVTKTEDATFYDQYHQLLDDHNNMRWVNKLNQNPSNLLNTFPFEVDAGLMAFSGAANAQVKDISTSTPFNRVGLQQTLDSWPLAQHV
>Glyma.06G288500
MTQCSDSENNHHNIIVEGRKDSLIRTCPTCGHHIKCQEQGGGIHDLPGLPAGVKFDPTDQEILEHLEAKVRSDIHKLHPLIDEFIPTLEGENGICYTHPEKLPGVSKDGLIRHFFHRPSKAYTTGTRKRRKVHSDEDGSETRWHKTGKTRPVYNIAKLKGYKKILVLYTNYGKQRKPEKTNWVMHQYHLGSDEEEKEGELVVSKVFYQTQPRQCGSLMKDSSVPPGKHMKGQSVHVEVMNNNKNSNNNGYVEYYHSSNFISFDQGGQNAQVISHFPVHEGAPFIP
>Glyma.07G047900
MENNIISICDHMPVGFRFRPTDEELVNYYLKHKLLADDFPVHIIPEIDLCKVEPWDVPERSVIKSDDPEWFFFSPVDYKYLKSKRFNRTTKRGYWKTTGNDRNVKIPGTSNVIGTKKTLVFHEGRGPRGVKTNWVIHEYHAVTSHESQRAFVLCRLMKKAEKKNEGGIEAPTFDEGEPSVHLFSDYGNQVDIIPGVDMEEIFQAVDRAEKFSPPVQRSQTGIGLEDFFANSPLFNAHFGSENINMQTSLEVTDDEELVNSFWVDDEEFVINEERRHCFVNSSTQPKSFRRVYNESSEIDAEVVSNLNEHISADEYPALKMFQSSYDVRGGTSRLASNHKANKEKKESIIPDDFWAVETSSCDSTADEPIEISSSPSTPTRMKNQCHLRPDKFILQRTVAGRPQTQKKVSNNAVSHVEVRKELLTVKSEKDQKNAQNASLRGNFKNKSQQSSDVNNNGSFFYMETASNRSLFPRSVYLVNVVIGILLLIVISWDVLSC
>Glyma.07G271100
MAIAAANSSPTMSLSHSQSQEDATTNDNKPVVVDDDHEHDMVMPGFRFHPTEEELVEFYLRRKVEGKRFNVELITFLDLYRYDPWELPALAAIGEKEWYFYVPRDRKYRNGDRPNRVTTSGYWKATGADRMIRTENFRSIGLKKTLVFYSGKAPKGIRTSWIMNEYRLPQHETERYQKAEISLCRVYKRAGVEDHPSLPRCLPTRPSSSSRASSDHINNNKSTKHNEMVQHHNINMGFMGQSKPPTTEHIVDKINESEASSDVNTTLGLSKYNAYRAATMALPVVPMDEEALMMMQQSKQAAAAAAHVPTIFSAGPSSSNNSGVVNMDDLNRLMSYQHQYYNVQSQSHPNQFSTLLMQPSPIVSLSSLPNPLPPTFSDRLWDWNPIPESPSQEYSNISFK*
>Glyma.07G050600
MPENMSISVNGQSQVPPGFRFHPTEEELLQYYLRKKVSYEKIDLDVIRDVDLNKLEPWDIQEKCKIGTTPQNDWYFFSHKDKKYPTGTRTNRATAAGFWKATGRDKVIYSNGKRIGMRKTLVFYKGRAPHGQKSDWIMHEYRLDDNNTADTNIVSNVMGDAAQEEGWVVCRIFKKKNHLKTLDSPLASGEDRRSHLFDSCDEGALEQILEQMGRSCKEESSYEGNYRNYGRFTRPYETTGLNNGGGYNDRFMKLPSLESPKSASMESHHNTNNNNNMNSNNNNNGDNNENNNNNGYHPMIPVEMGTDNEGSFTTHQVSGGDPNNNNNNMVHPLEVGSGGGGLTNWAALDRLVASQLNGQTDASRQLACAFNDPTMYCTSDHHDLHQIPTLRSSSTSAAHT*
>Glyma.07G229100
MEGSTTSSELPPGFRFHPTDEELIVYYLCNQATSKPCPASIIPEVDLYKFDPWELPDKTEFGENEWYFFSPRDRKYPNGVRPNRATVSGYWKATGTDKAIYSGSKNVGVKKSLVFYKGRPPKGAKTDWIMHEYRLAESKIPASRKIGSMRLDDWVLCRIYKKKSMVKALEHKEAHPEVQIANLAPANHDVEQKMMNLPRTWSLTYLLDMNYLGPILSDGSYCSTLDFQINNGD*
>Glyma.07G092000
MEENLPPGFRFHPTDEELITCYLTRKVSDSSFTSKAIAVVDLNKCEPWDLPGKASMGKKEWYFFSLRDRKYPTGLRTNRATESGYWKTTGKDKEIFRAGVLVGMKKTLVFYRGRAPRGEKSNWVMHEYRLENKHHFGPSKDEWVVCRVFQKSLQVKRPQQTPSSQPESPCDTASMVNEFGDVELPNLINNIANSSGGLTNNISGQTCFNADLINSVNTNMNLAMNWPVASEVIQVPTLPSLPWPSGLLNPSISVNSLLLKALQLRSYQQREAATDHLIASYVPQGVSHVGTDLSSNLTASSSKVLECMPQQQQLEQPFNLDSIW*
>Glyma.07G201800
MTWCNDSDEERGIDQLVAPTITPTSTNNTTVLTDHRTKASEIRTLTCPSCGQNIEFQDQTGINDLPGLPAGVKFDPNDQEILEHLEAKVLSDVPKLHPLIDEFIPTLEGENGICYTHPEKLPGVRKDGQIRHFFHRPSKAYTTGTRKRRKVHTDEEGSETRWHKTGKTRPVFVGGAVKGFKKILVLYTNYGRQKKPEKTNWVMHQYHLGTSEEEKDGELVVSKVFYQTQPRQCGNSIIKQDLYDEERLMTNQSVHNDDDNNIIPRNNNASALMDYYNPSFINYDQLGGRSNRENSPQLIPNLVMQGDSSSFIRLAMDATKAKMDRK*
>Glyma.08G031900
MNKIGNLSCVRSSDLIDAKLEEHQLCGSKQCPGCGHKFEGKPDWLGLPAGVKFDPTDQELIEHLEAKVEAKNMKSHPLIDEFIPTIEGEDGICYTHPEKLPGVTRDGLSRHFFHRPSKAYTTGTRKRRKIQNECDLQGGETRWHKTGKTRPVMVNGKQKGCKKILVLYTNFGKNRKPEKTNWVMHQYHLGQYEEEREGELVVSKIFYQTQPRQCNWSDRSATTGEGSGEQQSNNNNNNNGRRDSGSGTCSSSKEINVTHRDEMSAVVVVPPITTFNTALDIQQLKSDHFGFIPFRKGFDEVGIGEACTAREVQASGSCDEVHERHAVHHHQQQQQQNQHAQQQIATTASHISRPSLPISTIISPPPLHHASIILDDNSYHVSRIMLQNENFQQQHQQHYKLGGRSASGLEELIMGCTSTDIKAESSIANPQAEWLKYSSYWPDPANMQDHRE*
>Glyma.08G163100
MAPMSLPPGFRFHPTDEELVAYYLERKITGRSIELEIIAEVDLYKCEPWDLPDKSFLPSKDMEWYFYSPRDRKYPNGSRTNRATQAGYWKATGKDRPVHSQKKQVGMKKTLVYYRGRAPHGIRTNWVMHEYRLIESVPGTALSSLKDSYSLCRIFKKTIQIPAKPNNNEEEQPEIANKKESMWISEEQMLGEDSSGTEISREMENVDEKILNHEHPKFPCDASSSDLTQGACTPTDTGIAEDFQPQFACDEANSAANSYTMGIGYSTNIFQDVEMPSYADMHYQLPYTPLVMEDFPQINLPETKTTKPEVTDDCMLYDRYRDCMNGTLEEIISLCCTQDNSVPFPMLE*
>Glyma.08G360200
MEKVNFVKNGELRLPPGFRFHPTDEELVLQYLKRKVFSCPLPASIIPELHVCKSDPWDLPGDLEQERYFFSTKVAKYPNGNRSNRATNSGYWKATGLDKQIVTSKGNNQVVGMKKTLVFYRGKPPNGSRTDWIMHEYRLILNASQSQSHVVPMENWVLCRIFLKRRIGAKNGEESNSKVVFYDFLAQNKTDSSSSVASGITHESDEHEESSSSNTFPYTIRRKP*
>Glyma.08G181100
MGDNNVNLPPGFRFYPTDEELVVHFLHRKASLLPCHPDAIPDLEVYPYDPWELDGRALAEGNQWYYYSRRTQNRVTGNGYWKPTGMEEPVVSSTSNKRVGMKKYFVFHVGEAPTAGIKTNWIMQEYRLSDSASSTRSSKRKPQPKIEYNKWVICRVYERNGDDDNGTELSCLDEVFLSLDDDLDEISLPN*
>Glyma.08G009700
MEKLNFVKNGVSKLPPGFRFQPTDEELVFQYLKCKVFSYPLPASIIPEINVCKYDPWDLPGNCDLQERHFFSPKEAKYRNGNRMNRTTKCGYWKATGSDKRISSSTCNNGIVGVRKTLIFYEGKSPKGSRTHWVLHEYRLVSVETGAANSSHNNYVNEIGDWVLCRLSMKKRSLESDGSATHQKHRQNNTVQTSRPRLMFDFMMVGKTNSSTSSSCSSSSNIMEVSSNASDHEETSGYAHF*
>Glyma.08G301100
MEERNDNGEKLDEVMLPGFRFHPTDEELVGFYLKRKIQQRPLSIELIKQLDIYKYDPWDLPKMATTGEKEWYFYCPRDRKYRNSARPNRVTGAGFWKATGTDRPIYSSEGSKCIGLKKSLVFYKGRAAKGIKTDWMMHEFRLPSLTHPPSSLKKFMDKTIPANESWAICRIFKKTNATAQRALSHSWVSPLPETTTTNSDHMITTDHRDINQFCQANMPFTKKTSLASQFCTFNHNDTQHSSTTTSTTPCPLDVVASYNKPLMNPLMLYKSLDRLPFSNYGDLLTSGLIFSSPLETSTTTNAKSSMDASSLLLSTSSSVLGEFSKNSEGIITTNFGVLQEHGNDYQIPLLRDNMQGTFGNHDDNNVLVKIPNVNVVPRVGDQQLETVRSIGFPFNIGDAWKPNMLWDASSLSL*
>Glyma.08G173400
MSNISMVEAKLPPGFRFHPRDEELVCDYLMKKVQHNDSLLLIDVDLNKCEPWDIPETACVGGKEWYFYTQRDRKYATGLRTNRATASGYWKATGKDRPILRKGTHVGMRKTLVFYQGRAPKGRKTEWVMHEFRIEGPHGPPKISSSKEDWVLCRVFYKNSEVLAKPSMGSCYEDTGSSTLPALMDSYISFDQTQTHADEFEQVPCFSIFSQNQTNPIFNHMTTMEPKFPLNHATTTYGGAPNLGYCLDPLSCDRKMLKAVLNQITKMERNPLNQSLKGSPSLGEGSSESYLSEVGMPHVWNY*
>Glyma.08G041500
MEEKLPPGFKFHPTDEELITYYLLRKVSDVGFTSKAVAVVDLNKSEPWDLPGKASMGEKEWYFFSLKDRKYPTGLRTNRATESGYWKTTGKDKEIFGGGVLIGMKKTLVFYMGRAPRGEKSNWVMHEYRLANKQPYRSSKEERVICRVFQKSSAPKKPQQTSSSQPSQESPTSMVNEFGDVDLPNLNSIANSSSSFTNNIAYNINGDPSNAVNTNMNLTMNWPSGFLNPNLSVNSLLLKASQLRNTYQQREAATSSDHHFATYVPQGFSHNNTIGTEHHLMTPNLSATSSSSKALEYSCVPQQEQPFNMDSIW*
>Glyma.09G167400
MMVVMSENTFFSRSYNKKRKKGRREEKKMSPVGLPPGFRFHPTDEELVNYYLKRKINGQEIELDIIPEVDLYKCEPWELAEKSFLPSRDPEWYFFGPRDRKYPNGFRTNRATRAGYWKSTGKDRRVSCQSRPIGMKKTLVYYRGRAPQGIRTDWVMHEYRLDDKECEDTTGLQDTYALCRVFKKNGICSDIEEQGQCNISLIESSQTIINECETMSPDIPGASSSCLEEEDKDDSWMQFITEDAWYSSNAAMVGSEEVSHVTFTN*
>Glyma.08G307100
MNAKVHSSDDTKKDEEVVLPGFRFHPTDEELVGFYLQRKVDKKPLKIELIKQVDIYKYDPWDLPKVNSFGEKEWYFFCIRGRKYRNSVRPNRVTRSGFWKATGIDKSIYCVKEPHECIGLKKSLVYYRGSAGKGTKTDWMMHEFRLPPNAKSNPNDLQEAEVWTLCRIFKRIPSFKKYTPNLKDSTPVTKPNPVNSDTSTLNSDNCEPYLICRDPMVMQQIERKPVIGQVDEKKHMFLGQFGPLPHHLQAPSTTPYPNFWDQNNVEDYTFANENWDDLRSVVQFAIDPSTVFDCTGTYIPPYFS*
>Glyma.09G231700
MNTFTHVPPGFRFHPTDEELVDYYLRKKIASRRIDLDVIKDVDLYKIEPWDLQEICRIGAEEQNEWYFFSHKDKKYPTGTRTNRATAAGFWKATGRDKAIYSKHELIGMRKTLVFYKGRAPNGQKSDWIMHEYRLETDENGTPQEEGWVVCRVFKKRVTTMRKVSEHDSSCWYDEQVSFMQDLDSPKQTCQSNLVYQQLPYPCKKELDLPPYQLPRDHFLQLPLLESPKLLQSASAIAPINNPMEGYVLDHVNHSTSLLPPSLIQQEHVGQQNFQATYGNINNSNEQAVDPVTDWRVLDKFVASQLSQDASKENIFQGTDNSSVQFRHLDKQKLVVPEQNASTSNSSCPIDLWK*
>Glyma.09G235700
MGSMENVSKPRKENQKFELPAGFRFHPRDEELINHYLTKKVVDNCFCAVAIAEVDLNKCEPWDLPGLAKMGETEWYFFCVRDRKYPTGLRTNRATDAGYWKATGKDREIIMENALIGMKKTLVFYKGRAPKGEKTNWVMHEYRLEGKHNQPNPGKSEWVICRVFEKSPCGKKMHVLKCGRLNNSSGEEPSSCASLLPPLIDSSPYNSETRTTTAGELSQLTCFSDPNQTEDQNNTHDDIVDSMETPILNFSPSSRPDDASTLAKATLSSASNQSAQIAHQIGNSQFPDYYHVPQEQSMLRMLMEKQGPIANQIQKPEFSEGRDFDADISSMIYNNDMMHRMFGNQEHSSASAGPVDTDFLWNY*
>Glyma.09G233600
MGSSTNGGVPPGFRFHPTDEELLHYYLKKKVSFQKFDMDVIREVDLNKMEPWDLQERCRIGSTPQNEWYFFSHKDRKYPTGSRTNRATNAGFWKATGRDKCIRNSFKKIGMRKTLVFYKGRAPHGQKTDWIMHEYRLEDGNDPQGSANEDGWVVCRVFKKKNLFKIENEGGSTHKPDHQINNSSNTNARSYRENHYLLHQQQNPRNSSGLELDKPELALHYPPPHLQNPPYSLFQSQPLLQTQKPMVYDYSYTSDTPIMAKQLMTNPRDCESGSDGLRYQVSESGMEVGSCEPNQEMGTGRGEGINEWGVLDRLVTSHLAGNEDSSKGVRFEEANPQSVHQINQLSLRGEMDFWAYGKQ*
>Glyma.09G184100
MEENLPPGFRFHPTDEELITCYLTRKVSDSSFTSKAIAVVDLKKSEPWDLPGKASMGKKEWYFFSLRDRKYPTGLRTNRATESGYWKTTGKDKEIFRAGVLVGMKKTLVFYRGRAPRGEKSNWVMHEYRLENKNHFRPSKDEWVVCRVFQKSLQMKRPQQTPPSQPESPCDTASMVNEFGDVELPNLINNIANSSSDGITNNISGQTFFNADLINSVNTNMNLTMNWPVASEVIQVPTLPSLPWPSGLLNPSISVNSLLLKALQLRSYQQIEAAAAAATDHLIASYMPQGVSQHVGTNLISSSLTASSSSKVLECVPQQQQEQPFNLDSIW*
>Glyma.10G197500
MGRETMCLPTPPTTATTTVNPVPPPAPAPPTSLAPGFRFHPTDEELVIYYLKRKVSGKSFRFDAISEVDIYRSEPWDLADKSRLKTRDQEWYFFSALDKKYGNGGRMNRATSKGYWKATGNDRPVRHDQRTVGLKKTLVFHSGRAPDGKRTNWVMHEYRLVEEELERAGSGSSQPQDAYVLCRVFHKNNIGPPNGQRYAPFIEEEWDDASGMVPGADPGDNRSFAHQPHVEGKSGVLCAEGRNGALQDTQSFNKAPFDVNKLPIETQNLLAVCKRESMAEYPSPEKDDNNCKHMDDYPSPQTDNPKPFSQIYKRRRHNLNSNNSHVSGDSIRTSQDPCSSTITTAATALPTTNAAAGTATNTAPKKHFLSALVEFSLLESLESKDSLASIKTPDFDVENLESSMPPSCAKFIKEMKSEMQKLSVEKETMRFEMMSTQAMINILQSRVDVLSKENEDLKRMVAQNP*
>Glyma.10G219600
MGEASGAGSADCFSQMMSSMPGFRFHPTDEELVMYYLKRKICGKRLKLDVIRETDVYKWDPEDLPGQSILKTGDRQWFFFCHRDRKYPNGGRSNRATRRGYWKATGKDRNVICNSRSVGVKKTLVFYAGRAPSGERTDWVMHEYTLDEEELKRCLGVKDYYALYKVYKKSGPGPKNGEQYGAPFNEEQWADDDIVDFNINSADQEAPNDVDNGNVLQPLLDDEIDNIIRGILDDELVLDQQHVNGYPDFPQVVSEETQSTVVDQFSEAVMFPEPVRITQPSNQFFDAQPSFDFNQPVTSHLHVSEASEVTSASSIKAKELDFNEDGFLEINDLIDTEPILANMENPVEYQQFEDGLSELDLFQDAQMFLRDLGPIIHETDSHAYTNAFVSSNIESQSYQLLPNPEDANQTVGEFWMHGERNTPSASEGFVDSFSLSSPGVVYESVGFPTEGNNNQSSTVEDVATSSFSSALWAFVESIPTTPASAAESALVNRALNRMSSFSRLKIKHTNIAAAGKDTATMKRAGRKGLPFLFFPIIIALCAFCWVFVGNLRLLGRCVSP*
>Glyma.10G216400
MSLTQIPERSSSIDMESCVPPGFRFHPTEDELVGYYLKRKINSLKIDLDVIVEIDLYKMEPWDIQDRCKLGYEQQNEWYFFSHKDKKYPTGTRTNRATAAGFWKATGRDKAVMSKNRIIGMRKTLVFYKGRAPNGRKTDWIMHEYRHQTSEHGPPQEEGWVVCRAFRKPSPSHRPGFDHPWCSTSSQQQHFFRDQIQSYSSRPLSIADILDETNNVPHPNAEGTSFSHPFSSDHQQHLNNLLSNQTVAIMDKQLIELPQLDSPTASLAIKECNQQQHNGLTNEEYCSDERSNNSNAQGIDWKSLDNLFGSQLSDNAAYFSHPNLPLMMPHNHDQASHILGCFPDSS*
>Glyma.11G212400
MNMAPVSLPPGFRFHPTDEELVSYYLKRKINGRKIELEIIPEVDLYKCEPWDLPGKSLLPGKDLEWYFFSPRDRKYPNGSRTNRATKSGYWKATGKDRKVNSQSRAIGMKKTLVYYRGRAPHGCRTGWVMHEYRLDETQCETNSGLQDAYALCRVFKKTAVIPPKVGDQHYVNVLSHANQMTSDQSSSIDIELYSEGRGEVLESSNYLMPWDTCPSPNINIGSSLNININGGTKRDNNNNNIGTWSHFLSSEDLLNLPTSTSSFPNYGSMSYPPSKVDIALECARMQHRFTMPPLEVQQDFPQVGISELKMAQASASNMCGGSRNNETDILQEILSVAHASQELINQSNYSSSQAFGANENNYAPPHESDFTFMVGTNYNHVNDMNTMGFVDNIAWEDPNARSIEIGDLDDGFKTERMVENLRWVGMSSKNMEKGFMEEQKIVPIEHISNFQANREENEVQVVSEQHNSNKELNDTDIDDFSMGFINTDDPNENFIDEGNIDYSNSTNFEVVEETKVSHGMFVSTRQVADTFFHQIAPSQTVKVQLNPVLAENQSIENAVVMVNQGHSFFRKFRAYVMGKLIKPSNTIASALVFIFALLLVHCVCLKEQVGEDLKPDPKCFDGANTMKKMRQLPAENNIIWNEQENFWSVGIKCGKGFGVVLKKIGIFLTIS*
>Glyma.11G075400
MGRKSLFLKSWGFVYNTRLYLFPIQFIPVIAIMESMESCVPPGFRFHPTDEELVGYYLRKKVASQKIDLDVIREIDLYRIEPWDLQERCRIGYEEQNEWYFFSHKDKKYPTGTRTNRATMAGFWKATGRDKAVYERAKLIGMRKTLVFYKGRAPNGQKSDWIMHEYRLESDENGPPQEEGWVVCRAFKKKTTGQTKTINIEGWESSYFYDEASGATSTLVDPIELISRQSQSFLAQNFMCKQELEADNLTCMHQDPFVQLPQLESPSLPLVKKPSTVSLVSDNNNEGEDNQNRLLFNNNNTKKVTTDWRALDKFVASQLSQEVNTHETNVGVLSSSFEPHDDNHDMALLLLQSSRDEGNRLSPFLNTSSDCDNGICVFEK*
>Glyma.11G096600
MINMATMEDMSNMSGEITLPGFRFHPTEEELLDFYLKNMVVGKKLRYDVIGFLNIYQHDPWDLPGLAKVGEREWYFFVPRDKKHGSGGRPNRTTEKGFWKATGSDRKIVTLSDPKRIIGLRKTLVFYQGRAPRGCKTDWVMNEYRLPDNCKLPKEIVLCKIYRKATSLKVLEQRAALEEEREKKQMVDNSPASPPSSTDTMSFSSPQEEQNLPLPLLQHVLKKESETTEDMVVSKQEKTTNQLTLKDTKSTCGTSLQMPFGKEKLPDLQLPMLSDWTQDTFWAQLNSPWLQNFTPTNILNFY*
>Glyma.11G182000
MEDHPPGFRFFPTEEELVGFYLHNKLEGQRNAIAIDRVIPVIDFNGVEPWNLPTFAGELCRGDTEQWFFFSPGQEREARGGRPSRTTACGYWKATGSPGYVYSSDNKVIGVKKSMVFYKGKAPMGRKTKWKMNEYRAIHIPNQSTPQLRWEFSLCRVYVISGSFRAFDRRPLEKDGSESRAKVDGLCSSEISHFEGLHGSHSQMLEVRESSSTNWDVNNNNNDKSNNEVQLQEPLWELEWEQFNWL*
>Glyma.12G149100
MGVPERDPLAQLSLPPGFRFYPTDEELLVQYLCRKVAGHHFSLPIIAEVDLYKFDPWVLPGKAAFGEKEWYFFSPRDRKYPNGSRPNRVAGSGYWKATGTDKIITTEGRKVGIKKALVFYVGKAPKGSKTNWIMHEYRLLDSSRKHNLGTAKLDDWVLCRIYKKNSSAQKVEANLLAMECSNGSSPSSSSHVDDMLESLPEIDDRCFTLPRVNSVRTMQQQDEKFGFQNMGSGFFTDWVNPTDLDSVSEFGSGCQTQGMVNYDCNDLFVPSVPPFGHSHVNYMVGAPPSEEEVQSGVRTQQADGAACFQQNPNARLLPGSGDPFGFGFIMGQQVEFGFRD*
>Glyma.12G221500
MGVPEKDPLSQLSLPPGFRFYPTDEELLVQYLCRKVAGHHFSLPIIAEIDLYKFDPWVLPSKAIFGEKEWYFFSPRDRKYPNGSRPNRVAGSGYWKATGTDKIITTEGRKVGIKKALVFYIGKAPKGTKTNWIMHEYRLLDSSRKNTGTKLDDWVLCRIYKKNSSAQKAVQNGVVPSNEHTQYSNGSSSSSSSQLDDVLESLPAIDERCFPMPRVNTLQQQQHEEKVNVQNLGEGGLLDWTNPSVLNSVVDFVSGNNNHNQLVQDQTQGMVNYNACNDLYVPTLCHVGTSVPQKMEEEVQSGVRNQRVQNNSWFLQNDFTQGFQNSVDTSGFKYPVQPVGFGFRN*
>Glyma.12G186900
MEGVSREAQMSIAASSMFPGFRFCPTDEELISYYLRKKMDGHQESVQVISEVELCKYEPWDLPAKSFIQSDNEWFFFSPRGRKYPKGSQSKRATECGYWKATGKERNVKSGSNVIGTKRTLVFHLGRAPKGERTEWIMHEYCINEKSQDSLVICRLKKNTEFRLGDSSNRASSSQRHPVGCSSKRDSCSYGSPSMEQIDSVSEPNQRPVSEATLAVSSGQPKERYEEDCYAEILKDDIIKLDESSISVEGHTRPQDPIQMHPSPQGTSQRRIRLRVGNSKHSPAVVRFPCTMHSSKSTFFARITISLVVFPFFVFTLTVLYFLSLVGGNKQKVERERNIELQFCSRVTLVSIAGKESPIFQHCVTRFVPNSVHNLLFPLSPNLPLGTRRYLSIMNLGLPRSHPSFEWKQQLVADVDSNPSVSQKQHQISKAGETVKEKIILVQEKNIRRLNELVRHLQEQLQQCRGRNGTINGTVSPLAERILELERQQILED*
>Glyma.12G148900
MESTEDSSTSSQQQPNLPPGFRFHPTDEELVVHYLKKKVDSVPLPVSIIADVDLYKFDPWELPAKASFGAEEWYFFSPRERKYPNGARPNRAATSGYWKATGTDKPICSGTQKVGVKKSLVFYGGKPPKGVKTDWIMHEYRVTENKPNNRPPGCDLGHKKNSLRLDDWVLCRIYKKGNTQRSHERDDSIDDMIGEVPPSINVGHMSARFHLSRMSTSYSGALLENDRNTLEGVVIGNGSVNGISNTNNITSVISSSHQFGTSNSKAELLPFVPSNNTSNSASKRTLSSLYWNVDDHKHFNLDSNGNVSVLRTDQENNNNNNGTSGSFATLLNQLPQTPSLPQIDGLLRTPYQIQGTNWYG*
>Glyma.12G004900
MNTFTHVPPGFRFHPTDEELVDYYLRKKITSGRIDLDVIKDVDLYKIEPWDLQEICRIGTEEQNEWYFFSHKDKKYPTGTRTNRATAAGFWKATGRDKAIYSKHELIGMRKTLVFYKGRAPNGQKSDWIMHEYRLETDENGTPQEEGWVVCRVFKKRVTTMRKVSEHDSPCWYDDQVPFMLDLDSPKQTSQSNLVYQLPYPCKQELDLPYQLPRDHFLQLPLLESPKLLQSASAITPNNPMAAYVLDHVNHSTSLLPPSLIQEEQQNFQATYGNSNSNEQAVDPVIDWRVLDKFVASQLSQDASKDNIFQGTDNSNVQFRHLDKQELVVPEQNASTSNSSCPIDLWK*
>Glyma.12G186200
MDDLPPGFRFYPTEEELVFFYLHNQLEGQIHDTSRVIPVIDINGVEPWNLPSLAGELCRGDTEQWFFFSPRQEREARGGRPNRTTASGYWKATGSPGHVYSSDNKVIGMKKTMVFYKGKAPTGRKTKWKMHEYKAIEHSDQSNTAPPKLRHEFSLCRVYVISGSFRSFDRRPLDMPRVELRVVDGDRGAASTSAQAQQRSSSHTSHSGGDAHVTDAGAGSSGTNWNASNRVEEPLWEWEQLDWP*
>Glyma.12G022700
MATMEDMNNMSGEITLPGFRFHPTEEELLDFYLKNMVVGKKLRYDVIGFLNIYQHDPWDLPGLAKVGEREWYFFVPRDKKHGSGGRPNRTTEKGFWKATGSDRKIVTLSDPKRIIGLRKTLVFYQGRAPRGCKTDWVMNEYRLPDNCKLPKEIVLCKIYRKATSLKVLEQRAALEEEREMKQMVGSPASPSSTDTMSFSSPQEEQNMPLPLLQHVLKKESETEDMVVPKQEKITNQLVLKDTNKSTCGTSLQMPFGKEKLPDLQLPMLSDWTQDTFWAQLNSPWLQNFTPTNILNFY*
>Glyma.12G226500
MDHTEAHLPPGFRFHPTDEELITYYLLKKVLDSTFTGRAIAEVDLNKSEPWELPEKAKMGEKEWYFFSLRDRKYPTGLRTNRATEAGYWKATGKDREIYSSKTCSLVGMKKTLVFYRGRAPKGEKSNWVMHEYRLEGKFAYHYLSRNSEDEWVISRVFRKSNTTPITNGGSTMSASTNSKKTRINNTTSLIHEPGSPSSVFLPPLLDSSPYTNTTTNTFTDHHNSSYDSATKKEHVSCFSTIAAATAVVSPNNNFNNASFDLPPSQPLATDPFARFQRNVGLSAFPSLRSLQDNLQLPFFFSTAAAPPFSGGGSGDFLSWPVPEDGVSNMPLGVSELDCMWGY*
>Glyma.12G161700
MDSYYHQHHNPHFDNNNEPHLPPGFRFHPTDEELITYYLLKKVLDSSFTGRAIVEVDLNKCEPWELPEKAKMGEKEWYFYSLRDRKYPTGLRTNRATEAGYWKATGKDREIYSSKTCSLVGMKKTLVFYRGRAPKGEKSNWVMHEYRLEGKFAYHYLSRSSKEEWVISRVFQKNTTGGGSTVSSASAATTGGSSKKTRMTTSNNSSNMSLCPEPGSPSSIYLPPLLESSPYAAAAATFNDRERCSFDSAANNNQREHVSCFSTISGAAFDHLVPSPEPPLDPSARFHRNNNNNVGVGISTFPCLRSLHDNLNLPFFFSPTGHISSAEVASFGAVGNWTAAPEEHRMADSGSGMTIVPSELDCMWDY*
>Glyma.12G003200
MGSSTNGGVPPGFRFHPTDEELLHYYLKKKLSFQKFDMDVIREVDLNKMEPWDLQERCRIGSTPQNEWYFFSHKDRKYPTGSRTNRATNAGFWKATGRDKCIRNSYKKIGMRKTLVFYKGRAPHGQKTDWIMHEYRLEDGNDPQGSANEDGWVVCRVFKKKNLFKIVNEGGSTHNPDQQINNSSNTNARSYRENHYLLHQQQNPRNSSGLELDKPELALHYPHLQNPPYSLFQSQPLLQIQKPMVYDYSYTSDTPIMAKQLMTNPRDCESGSDGLRYQVSESGMEVGSCEPNQEMGTGRGEGINEWGVLDRLVTSHLGNEDSSKGVRFEEANPPSVHQINQLSLRGEMDFWAYGKQ*
>Glyma.12G091200
MEEDYPPGFRFFPTEEELVGFYLHNKLEGQRNAIAIAIDRVIPVIDINGVEPWNLPTLAGELCRGDTEQWFFFSPGQERETRGGRPSRTTACGYWKATGSPCYVYSSHNKVIGVKKSMVFYKGKAPMGTKTKWKMNEYRAIHVPSQSTPATLHLTCEFSLCRVYVISGSFRAFDRRPLEKEGAESRVHRIENNFGGARAHQTCPHSQMLEAGESSITKWDVNNNNNNNNGFQLQEPVWELEWEHFNWL*
>Glyma.12G118700
MTQCSDSENNHHNIIVEGRKDSLIRTCPTCGHHIKCQDQGGGIHDLPGLPAGVKFDPTDQEILEHLEAKVRSDIHKLHPLIDEFIPTLEGENGICYTHPEKLPGVSKDGLIRHFFHRPSKAYTTGTRKRRKVHSDEDGSETRWHKTGKTRPVYNNAKLKGYKKILVLYTNYGKQRKPEKTNWVMHQYHLGSDEEEKEGELVVSKVFYQTQPRQCGSLMKDSSVPGKHMKGQSVHEVMNNKNNNNGYVGYYHSNFISFEQGGQHRPSNAQVISHIPFHEGAPFIP*
>Glyma.12G221400
MGSTDSSSGSQQPNLPPGFRFHPTDEELVVHYLKKKTASAPLPVAIIAEVDLYKFDPWELPAKAAFGEQEWYFFTPRDRKYPNGARPNRAATSGYWKATGTDKPVLTSGGTQKVGVKKALVFYGGKPPRGIKTNWIMHEYRLADNKPNNRPPPGCDLGNKKNTLRLDDWVLCRIYKKSNTHRSPMEHEREDSMDDMIGGIPPSINVGHMSARFHHLSKMTTAYNSGAMLENEHNLLEGMMIGNNNGGMNTTTTATTTPGAMSSHLGGSKAELSFVPTMTHSSNTSKRTLSSLYWNDEDVTGTSSSNRRFNLESGDNNNHGSVVRADQENGTASSIATLLNQLPQTPSLHQQSMLGSIGDGLLRTTYQIPGMNWYA*
>Glyma.13G279900
MGVPEKDPLSQLSLPPGFRFYPTDEELLVQYLCRKVAGHHFSLPIIAEIDLYKFDPWVLPSKAIFGEKEWYFFSPRDRKYPNGSRPNRVAGSGYWKATGTDKIITTEGRKVGIKKALVFYVGKAPKGTKTNWIMHEYRLLDSSRKNTGTKLDDWVLCRIYKKNSSAQKTAQNGVVPSNEHTQYSNGSSSSSSSQLEDVLESLPSIDERCFAMPRVNTLQQQQHHEEKVNVQNLGAGGLMDWTNPSVLNSVADFASGNNQVVQDQTQGMVNYNCNDLYVPTLCHLDSSVPLKMEEEVQSGVRNQRVGNNNSWFLQNDFTQGFQNSVDTCGFKYPVQPVGFGFRN*
>Glyma.13G314600
MMEGVSREAQMSIAASSMFPGFRFCPTDEELISYYLRKKLEGHEESVQVISEVELCKYEPWDLPAKSFIQSDNEWFFFSPRGRKYPNGSQSKRATECGYWKATGKERNVKSGSNIIGTKRTLVFHLGRAPKGERTEWIMHEYCINDKSQESLVICRLKRNTEFRLSDASNRASSSQRHPVNSHESGCAISGGGIDQRDACEQDKEVGCSSKRDSSSYGSPSMEQIDSVSESNQRPVNEATFTESSGQPKEGYEEDCYAEILKDDIIKLDESSVLVESHTRPQDPTQMQPAPQGTAQRRIRLRVGNSKHSRAVVRFPSTMHSSKNTFFARTTNSLVVLAFFVFTLMVLYFLSLVRGQKQDKYCGEFSGVNHD*
>Glyma.13G243200
MYSMDSSSSGSQFSQHPQLPPGFRFHPTDEELVVQYLKKKADSVPLPVSIIAEVDLYKFDPWELPSKATFGDQEWYFFSPRDRKYPNGTRPNRAATSGYWKATGTDKPILASHGHHNKVGVKKSLVFYGGKPPKGVKTNWIMHEYRLADSSSNSSSKPPSSASDHAHSGKKNSLRLDDWVLCRIYKKSNSTHLPRLPLMEQNKEISREISMLPMMSTLSMANDNNTPQDSKTASSRSTSYGPLGVENDDNFFDGIFGVDHQSMQQDVSDHSQQVSSKGNFPMKRELSSQFWNGTGSSSSSRQFHYDLNYAGNSTTVEEDNSFVSLLSHLPQNTTTFHPNALLGPVGNGVLRQQFQLPSMNWNT*
>Glyma.13G280000 
MESTDSSSGSQQPNLPPGFRFHPTDEELVVHYLKKKAASAPLPVAIIAEVDLYKFDPWELPAKAAFGEQEWYFFTPRDRKYPNGARPNRAATSGYWKATGTDKPVLTSGGTQKVGVKKALVFYGGKPPRGIKTNWIMHEYRLTDNKPNNRPPPGCDLGNKKNTLRLDDWVLCRIYKKSNTHRSPMEHDREDSMDDMIGGIPPSINVGHMSARFHHLSKMTTAYNNGALLENDHHNLLEGMMIGNSNGGMNTTTTTTPGPMSSHLGGSKEELSFVPTMTHSSNTSKRTLSSLYWNDEDVAGTSSSNKRFNLELSGDNNNHGSVVRDDQENGTASSIATLLNQLPQTPSLHQQSILGSIGDGLLRTTYQIPGMNWYA*
>Glyma.13G063300
MERNEMERIDDVMPGFRFHPTDEELVDFYLKRKIQQKSLPIELIKQVDIYKYDPWDLPKLAGTGEKEWYFYCPRDRKYRNSARPNRVTRAGFWKATGTDRPIYSSEGKCIGLKKSLVFYRGRAAKGMKTDWMMHEFRLPCISDSSPPKKLSDRSLPPNDSWAICRIFKKTNSLSLAQKALSLPLISQLPGGIVSDMFTQGLKCHNIGSPAIQFCGDKQDELHQVSNNAINNNFSASDIPTYKLINNSTVSKPSPQSPVSDGDLADNFIFYSSWPTKCCTLDPTSMLSPNPDYIEFEDPNQQHYSGFSINLPQDMKQNMSTETGTKEQDHQWETTIGMRTTGYPFSLSPPYDAWKASSVAWESRPCPSDMSTTYSTNKCYT*
>Glyma.13G062000
MQAMENIHQREILEEQRFELPPGFRFHPTDEELITHYLSQKVLDSCFCARAIGEADLNKCEPWDLPWMAKMGEKEWYFFCVRDRKYPTGQRTNRATGVGYWKATGKDREIYKAKALIGMKKTLVFYKGRAPSGEKTSWVMHEYRLEDEHSVHNPPKKAMNDWAICRIFQKSNGGKKMPISGLVRFSNFAKDMPSLMDSSPYNDSESKPVLGESSQPTCFSDPNQSEDQRTQDENIADSYETLMLASSYSSNPSDISPASWTFSKSAPTVSHQSLQVGNSHSSDYFMLHQEQSMLGMLIENHGASAGQRTQKAQDSKGSDADMSSVMYNNYEMFQRSFGNQEYSSPSVGHVYSSGLWGF*
>Glyma.13G315300
MEFLPPGFRFYPTEEELVVFYLHNQLEGQIHDTSRVIPVTDINGVEPWNLPTLAGEFCRGDTEQWFFFSPRQEREARGGRPNRTTASGYWKATGSPGHVYSSDNKVIGMKKTMVFYKGKAPTGRKTKWKMHQYKAIEHSHQSNTAPPKLRHEFSLCRVYVISGSFRSFDRRPLEMPRIELRVDGDRGAASTSTQQRAAVVDGLSSSDTSSHSGGGRGGSHISEAGAGSSGTNWNASNSRVEEPLWEWEQLNWP*
>Glyma.13G274300
MDNSSYHHLDHTEAHLPPGFRFHPTDEELITYYLLKKVLDSTFTGRAIAEVDLNKSEPWELPEKAKMGEKEWYFFSLRDRKYPTGLRTNRATEAGYWKATGKDREIYSSKTCSLVGMKKTLVFYRGRAPKGEKSNWVMHEYRLEGKFAYHYLSRNSKDEWVISRVFQKSNTATNNGGSVMSASSNSKKTRMNSTTSLIHEPSSPSSVFLPPLLDTSPYTNTANFTDRHNGSYDSITKKEHVSCFSTIAAATTAVVSPNNFNNAGFDLSPSQPLATDPFARFQRNVDFSAFPSLRSLQDNLQFPFVFSTAAPPFSGGGSGDFLSWPVPEEQRLIDGVSNMPLGVSELDCMWSY*
>Glyma.13G327600
MEGDQQGSNYSFPPGFRFHPSDEELIVHYLQNKISSRPLPASIIAEINLYKYNPWELPNKSLFGEEEWYFFSPRDRKYPNGLRPNRAAASGYWKATGTDKPILSSCGSKRIGVKKALVFYSGRPPKGAKTDWIMNEYRLVDTITTSSRLKGSMRLDDWVLCRVRHKGYSPKNSCENQESPNELNLSAKLPRSEEYPTNMNCRADMIPDYQYKDYQIIASILVGGPIPPTESMPNLSFKGCKGNNVVSVYEDDFTKVNSQATIPSLESYFNPLTRKSSEDEQYGNLISFNRKFNTENRMDGSTSKVLTSRELNCYNQNQSQDDIFNVNPPDPSINFQELNELDFSGRYHQ*
>Glyma.13G030900
MAAATQLHLPPGFRFHPTDEELVVHYLCRKCASQEIAVPIIAEIDLYKYDPWDLPGMALYGEKEWYFFTPRDRKYPNGSRPNRSAGTGYWKATGADKPVGKPKPVGIKKALVFYAGKAPKGVKTNWIMHEYRLADVDRSVRKKNSLRLDDWVLCRIYNKKGAIEKQQPAPPPPSGVHKIECYEMEDVKPEYTAADCLYFEASDSVPRLHTTESSCSEQVVSAEFASEVQSERKRQGNSEFSYNYMDATLGNNQMSPLQDIFMYLSRPF*
>Glyma.13G174700
MTWCNDSDEERGIDQLVAPAITPTSTNNTTVLTHDHHRKPTEIRTITCPSCGHNIEFQDQTGINDLPGLPAGVKFDPNDQEILEHLEAKVFSDVPKLHPLIDEFIPTLEGENGICYTHPEKLPGVSKDGQIRHFFHRPSKAYTTGTRKRRKVHTDKEGSETRWHKTGKTRPVFVGGAVKGFKKILVLYTNYGRQQKPEKTNWVMHQYHLGTSEEEKDGELVVSKIFYQTQPRQCGNNSIIKQDLYDEERLMSNQISVHNDDDNNIIPRSNNASALMDYYNPSFINYDQLGGRSNRESSAQLIPNLAMQGDSSSFIRLAMDATKAMLDRK*
>Glyma.14G210000
MAPVLPPGFRFHPTDEELVAYYLKRKINGRKIELEIIPEVDLYKCEPWDLPGKSLLPGKDLEWYFFSPRDRKYPNGSRTNRATKSGYWKATGKDRKVNSQARAVGMKKTLVYYRGRAPHGSRTNWVMHEYRLDERECETNSGLQDAYALCRVVKKTAVIPPKVGGHYVNVPNANKITSDQSSSIELYSEGRHEDLDSSNYLMSMDICSPCNMGNDQTSLTINSGMTRDLEKWSHFSSQDPLFSLPTSSSFSNFGAIAYPPSKVDIALECARMQHRFVMPPLEVDDFPQVGVSELKMAQASGSMQGSCRTETDILQEILSVAQVSQELINQSSYSQDWGGNDNYAPREDDFTFMVGTNYNHSNEMSSMRYVDKTWEDAINTRTIEIGDVDEEFKEERMVENLRWVGMSSEDLEKMQEQKIVPIEDISSFQTNREENEVQESEQQNNKEHNDTEINDFSLGFINDDDPNKNFIEDGNMDDYSSSPSFEVVEEIKVNHGMLVSTRQVVETFFHQIVPSQTVQVHLINSVMAHNHYVENAEAMLMIMENQGSLLRNKVKAYVMGKLIKPSKTIASAIVFIFAFVLMHCVYLKEEVEIWNESNNEVWFVGVKSHDEKGLSAILKKIGIFLTISLALCTMWANQNMIVNP*
>Glyma.14G152700
MATTTQLHLPPGFRFHPTDEELVIHYLCRKCASQHIAVPIIAEIDLYKYDPWDLPGMALYGEKEWYFFTPRDRKYPNGSRPNRSAGTGYWKATGADKPVGKPKPVGIKKALVFYAGKAPKGEKTNWIMHEYRLADVDRSVRKKNSLRLDDWVLCRIYNKKGAIEKQQLPPPSGVRKIECSEMEDEKPEILPPDPPYTAATVADCLYFEASDSVPRLHTTDSSCSEQVVSAEFASEVQSEPKRGSNNNNEFAYNYVDATLGNNQMSPLQDIFMYLSKSFCN*
>Glyma.14G189300
MGAVVECYPPPRTAVLSLNTLPLGFRFRPTDEELIDYYLRSKINGNSDDVWVIREIDVCKWEPWDLPDLSVVRNKDPEWFFFCPQDRKYPNGHRLNRATNHGYWKATGKDRKIKSGSTLIGMKKTLVFYTGRAPKGKRTNWVMHEYRPTLKELEGTNPGQNPYVLCRLFKKQDESLEASNGDDVERTASTPTTANYCPDEIQSDSALVPASSSQVTEDDKPLPVISENSEEAISNIITPGDIHSDECDAPDAQYQIVEPVAEEDQLLSVDIFYDPTNQQLDDKLFSPVHAHFPADFYYQANNQSELQYGTSENISEFFDSVVNWDSFSYATSSLDLGSSFLNPKDNGSGSDSDVEMANMLHLQALHDYPKEAVEEKFNVGLFQNNPQMAFSNDGPMGQVHNVANYCEQPRNFDAFVNGDTGIRIRTRHGRNEQPNMNMMIQSQGIAPRRIRLGVVRRPLGSQETAKDGSCACAPEDHNSKTIISAEKKASENHAADESSTVSDESSTVTDDSDEPEEASPKSTDPRKISQQHVATAESISGSKDLLVSRRGCYTSKVSSNCAMWSYVLAVSATVLVSAILLVNIWAYVRS*
>Glyma.15G264100
MAPMSLPPGFRFHPTDEELVAYYLERKITGRSIELDIIAEVDLYKCEPWDLPDKSFLPSKDMEWYFYSPRDRKYPNGSRTNRATQAGYWKATGKDRPVHSQKKQVGMKKTLVYYRGRAPHGIRTNWVMHEYRLIESVPGATLSSLKDSYSLCRIFKKTIQIPAKTNNKEEEQVENAKKESMWISEEQMLGEDSSGTEISREMEAVDEKILNHEHPKFPCDASSSDLTQGTCTPTDTGIAEDFQPQFACDEANSAANSYTMGIGYPTNLFQDVQIPSYAGMHYQLPYTPLVMEDFPQINLPETKITKPEVTDDCMLYDRYRDCMNGTLEEIISLCCTQDNSVPFPMLE*
>Glyma.15G070300
MDSSSSGSQLSQHPQLPPGFRFYPTDEELVVHYLKRKADSVPLPVSIIAEVDLYKFDPWELPSKATFGDQEWYFFSPRDRKYPNGSRPNRAASSGYWKATGTDKPILASHGHHHKVGVKKSLVFYGGKPPKGVKTNWIMHEYRLADSNSNSSSKPPSMASDHAQSCKKNSLRLDDWVLCRIYKKSNSTNLPRLPLVEQNKELSMLPMRSTLSMANNNTSQDSKPTSSISTSYGPLGVENDDNLFDGILGVDHQSMQHDVSDSQQVSSKGNFPMKRELSSQYFWNDTGSSSSSRRFHCDLNYAGSSTVEEDNSFVSLLSHLSQNTTSFHPNALLGPIGNGVLRQQFQLPSMNWNT*
>Glyma.15G051200
MGDNNVNLPPGFRFYPTDEELVVHFLHRKASLLPCHPDVIPDLEVYPYDPWELDGRALAEGNQWYYYSRRTQNRVTGNGYWKPTGIEEPVVSSTSNKRVGMKKYFVFHVGEAPAAGIKTNWIMQEYRLSDSSSSTRSSKRKSQPKIEYNKWVICRVYERNGDDDNGTELSCLDEVFLSLDDDLDEISLPNY*
>Glyma.15G254000
MSNISMVEAKLPPGFRFHPRDEELVCDYLMKKVAHNDSLLMINVDLNKCEPWDIPETACVGGKEWYFYTQRDRKYATGLRTNRATASGYWKATGKDRSILRKGTLVGMRKTLVFYQGRAPKGNKTEWVMHEFRIEGPHGPPKISSSKEDWVLCRVFYKNREVSAKPRMGSCYEDTGSSSLPALMDSYISFDQTQTHADEFEQVPCFSIFSQNQTSPIFNHMATMEPKLPANHATNAYGGAPNLGYCLDPLSCDRKMLKAVLNQITKMERNPLNQSLKGSPSLGEGSSESYLSEVGMPHMWNNY*
>Glyma.15G266500
MMPGNGQLTVPPGFRFHPTDEELLYYYLRKKVSYEVIDLDVIREVDLNKLEPWDLKDKCRIGSGPQNEWYFFSHKDKKYPTGTRTNRATTAGFWKATGRDKSIYHTNSKRIGMRKTLVFYTGRAPHGQKTDWIMHEYRLDEDDADVQEDGWVVCRVFKKKNQSRGFQQELEEEEHLTTHMRASGPCQVLEQKHLHMQGGPYDHYNFDGTMHLPQLFSPESAIAPPTNSSLALSMNAMDILECSQNLLRLTTTGCGLNLMQQQQEERFSGDWSFLDKLLASHHGMDQSKCNPPTNHHAATAVGTSAQKFPFHYLGCDTTHDIMKFSK*
>Glyma.16G016400
MENIISICDHMPVGFRFRPTDEELVDYYLKHKLLADDFPVHIIPEIDLCKVEPWDVPGRSVIKSDDPEWFFFSPVDYKYLKSKRFNRTTKRGFWKATGNDRKIRIPGTSNVIGTKKTLVFHQGRVPRGAKTNWVIHEYHAVTSHESQRAFVLCRLMKKAEKKNEGGIEAPSFDEGEPSIHMVSDYGNPARAEGIASVDIIPGVDMDEIFRAVDQAEKFSPPVQQSPTGIGLEDFFPNSPLFNARFGSENINMQTSLEVTDDEDEFIP*
>Glyma.16G217400
MMVVMSENTFFRRSCNKKRKKGRREKKMSPVGLPPGFRFHPTDEELVNYYLKRKINGQEIELDIIPEVDLYKCEPWELAEKSFLPSRDPEWYFFGPRDRKYPNGYRTNRATRAGYWKSTGKDRRVSCQSRPIGMKKTLVYYRGRAPQGIRTDWVMHEYRLDDKECEDTTGLQDTYALCRVFKKNGICSDIEEQGQCSISLIESSQTITNECETMSPDIPGASSSCLEEEDKDDSWMQFITEDAWYSSNAAMVGGEEVSHVTFTN*
>Glyma.16G043200
MGSPESNLPPGFRFHPTDEELILHYLSKKVASIPLTVSIIAEVDIYKLDPWDLPAKATFGEKEWYFFSPRDRKYPNGARPNRAAASGYWKATGTDKTIVTSLQGGAQESVGVKKALVFYKGRPPKGVKTNWIMHEYRLVDNNKPIKLKDSSMRLDDWVLCRIYKKSKHALTSTEASIGVGEVDQAEEHLFQETLLPISKSPAPPPQNTLISQKSVSFSNLLDAMDYSILSSFLSENHTNHPPGVGSSAGFNTGNLDQQCSPINNNNPTNNYMFQKNPQLNPSVSNMENMMRPKRQVSNMDEETLYPSKKYLSSSCNFPTNISNQYENPQWNYLMKQSLMNQRLMLGPHLQFQG*
>Glyma.16G151500
MGTPQSNNLPPGFRFHPTDEELILHYLRKKVASIPLPVAIIAEVDIYKFDPWELPAKAAFGEKEWYFFSPRDRKYPNGARPNRAAASGYWKATGTDKNIVASLAGGVREHFGVKKALVFYKGKPPKGVKTNWIMHEYRLVDTNRPIRIKDTSMRLDDWVLCRIYKKFKHAVSPTTEAASTLQVINEQLDQAVVEEEEQIKDTLLPILKNNNTFVPPPQATILMSQKSLSFSNLLDATDYSMLSTILSENHSNNYPTPSETSLFNNCENLDQEITPQNYYINDTNSINNNSYLFQKNPSNMENIARPKRHLPNMDHEDNMLLYPLKKYHSSSCNFPNTNLQNQNPQWNFMFKQPLMSPQYLQFQ*
>Glyma.16G152100
MMEEPVVVNKGDYDHDHDQPLDLPPGFRFHPTDEEIITCYLTEKVLNRAFSATAIGEADFNKCEPWDLPKKAKMGEKDWYFFCQRDRKYPTGMRTNRATQSGYWKATGKDKEIFKGKNNLVGMKKTLVFYRGRAPKGEKTNWVMHEFRLDGKFACYNLPKAAKDEWVVCKVFHKSSTTTTDVNKRVLPIINPGLLRMNSSNGEDLLFDFSSLPPLVDPLFDQTSNKHIDNDFKGTNNTPSSSSAKLPSSSGYYLPNFNNNNNQQMLMMKPEEHKIYEIPINNYASTSQVDFTTTNNPMGISTSNNNILLSQPQIRTQNSTSVPFNMFQDCYNHTHQGKQCKMEQFSIDSTKKQPVVSASQDTCLSNDTSSVVSKQDNNMGRNKALYEDNFEGPSSVATTLSDLECLWDDY*
>Glyma.16G042900
MEEPIVVNKGEEPLDLPPGFRFHPTDEEIITYYLTEKVKNSIFSAIAIGEADLNKCEPWDLPKKAKIGEKEWYFFCQKDRKYPTGMRTNRATESGYWKATGKDKEIYKGKGNLVGMKKTLVFYKGRAPKGEKSNWVMHEFRLEGKFASYNLPKAAKDEWVVSRVFHKNTDVKKSSIPGLLRINSIGDDLLDYSSLPSLMDPPYGNNTNTTNNNNNNANPLSSTKLSQSEGYYLPSFSINNNHHQLLIKPEDHHNHRIYEFPTINFTSNQTNLSSNNVNPMGNNNTLSSQPLNMFSADYYVHQNRIKSSIMPSVAGSGFVSDNNNHDEAILRAFAAKNNEHIQCKMEQFSSNHSQDTGLSNDRNTTDTSSVVSMGRNNNNRALYEDLEGPSSVAPLSDLECLQWDDDY*
>Glyma.16G069300
MARSWLIDIGGFAKKVKSITLSSADQIKDCGAYRECPNCSYHIDNSDVSTEWPGFPLGVKFDPSDVELLEHLAAKCGIGNTKQHLFINEFIPTLEGDQGICYTHPENLPGAKKDGNYVHFFHRTTNAYATGQRKRRKIHHQQGLTEEHVRWHKTGKTKAIIEDGVHKGFKKIMVIYIRSSENGSKPYKSNWVMHQYHLGTEEDEKEAEYVVSKVFYQQQKQTEKNEDNPMAGDPANIISRTSPRTPKPNPPNPPRTGKSVDCDDNIDETVLLSAALDTKTIPEGSLAPQSDIQDQDNTGDAAWLAGESQAEENSEYDGLDDILLCNEILDSSALLNDSGLDYTNLDDIASYATQRARNDNEPCGISLLDTLELDTPDFDLSSLYFCSQDSSILDWMDRL*
>Glyma.16G130200
MMESCIPPGFRFHPTDEELVGYYLRKKVASQKIDLDVIKEIDLYRIEPWDLQETYRIGYEEQNEWYFFSHKDKKYPTGTRTNRATMAGFWKATGRDKSVYERTKLIGMRKTLVFYKGRAPNGQKTDWIMHEYRLETVENGPPQEEGWVVCRAFKKRTTNGQTKTIEGWHRNCLYDEQQQACGSVSSTVVDPNIDLMLRQQPQRFSGAQNFMYKQEEIIEADNNNLSFMHAEQQLVQLPHLESPSLPLAKKQSSVVSPISDNINNNEDDDNPQKGLSNTTKKVTTDWRALDKFVASQLSQEERHEIEGVSSFATHHTTTSSDMALLLLQNNSRENERNNKFNPFFNTSSTISDCDIGICVFEK*
>Glyma.16G019400
MPENMSISVNGQSQVPPGFRFHPTEEELLQYYLRKKVSYEKIDLDVIRDVDLNKLEPWDIQEKCKIGTTPQNDWYFFSHKDKKYPTGTRTNRATAAGFWKATGRDKVIYSNGKRIGMRKTLVFYKGRAPHGQKSDWIMHEYRLDDNNTSDINIVSNVMGDAAQEEGWVVCRIFKKKNHLKTLDSPLASGEGRRSHMFDSCDEGALEQILQQMGRGCKEESSYEGNYNSYGRFAMGLNNGGGGGYNDRFMKLPSLESPKSASMENHHNTNNNCNNNMKSNNNNNNNNNGYHPIIPVEMGTDNEGTFTTHQVSGGDPNNNNNNSNIVHPLEVGSGGGGLTNWAALDRLVASQLNGQTDASRQLGCAFNDPTMYCTSVDHHDLHHQIPTLRSSSTSANTRPSPAPAFINPPTQDFTSEIDLWNFSRSTSSLLASSEPLCHVSNTSV*
>Glyma.17G154100
MGGATLPPGFRFHPTDEELVGYYLKRKVEGIEIELEVIPVIDLYKFDPWELPEKSFLPKRDLEWFFFCPRDRKYPNGSRTNRATKAGYWKATGKDRKVVCQSNPSTVGYRKTLVFYLGRAPLGDRTDWVMHEYRLCDDLGQATPCFQGGFALCRVIKKNEKASASQGEHKGKRAGSSSINGSDTSVKFSSEPFSNSGDASSQASHLNNESRYSSPITSPYNVAPMGEFNQASVETTNPSNFWISPDMILDSSKDYSQLQNAMAECFPRYDLPSVMAPWQSLEHPETSSSLSYSNFNGEVEFADNLSQIGCTRQWNSMDLYGNGDVPYDGYDQVNSISYPEPF*
>Glyma.17G101500
MENVPVVCKEDDQMDLPPGFRFHPTDEELISHYLYKKVIDTKFCARAIGEVDLNKSEPWDLPWKAKMGEKEWYFFCVRDRKYPTGLRTNRATEAGYWKATGKDKEIFRGKSLVGMKKTLVFYRGRAPKGEKSNWVMHEYRLEGKFSVHNLPKTAKNEWVICRVFQKSSAGKKTHISGIMRLDSFADELGSSALPPLSDSSPSIGNTKPLNDTAYVPCFSNPIDVQRNQEGVFDSFTNSIYAVSSNPMGILPRMPPSGSFYSTQGVQAAPNLAFPGSVYTLQDHTILRTLCENNGYKPERDMISVSQETGLTTDINAETSSNFDMGRRPFENHNHASVSVAPLDLDGLWNY*
>Glyma.17G138100
MNTFSHVPPGFRFHPTDEELVGYYLRKKVASKRIDLDVIKDVDLYKIEPWDLQELCKIGTDEQSDWYFFSHKDKKYPTGTRTNRATKAGFWKATGRDKAIYSKHCLIGMRKTLVFYKGRAPNGQKSDWIMHEYRLETNENGTTSQEEGWVVCRVFKKRMTTMQKVGEYDQSPCWYDEQVSFMQDLESPRRSISLPYASYHHHHHPSCKPELMELQYNNIPHDAFLQLPQLESPKVTQSACSVVPYGYENNNNNNNNNNGSTLQFSSLTQEEQLQYCNNQQSHHSLYGSNDHAVDQVTDWRVLDKYVASQLSHNNQDVVSKETSYSNAPIFNVTEQVSVVANGSKKEQVSQEYASTSTSSYQIDLWK*
>Glyma.17G002800
MAIAAANSSPTMSLSHSQSQEDATTASTTNKPVDVDDNDDHEHDMVMPGFRFHPTEEELVEFYLRRKVEGKRFNVELITFLDLYRYDPWELPALAAIGEKEWYFYVPRDRKYRNGDRPNRVTTSGYWKATGADRMIRTENFRSIGLKKTLVFYSGKAPKGIRTSWIMNEYRLPQHETERYQKAEISLCRVYKRAGVEDHPSLPRCLPTRPSSSRASHDNNKKHNEMVQHNINMGFVGQLKPPTTEHIVDKINETEASSDVNTALGLSKYNAAYRAAMGALSTTMALPVVPMDHEEGLMMMQQQSKQAAAHVPTIFSAGPSSSNNSGVVNMDDLNRLMSYQQQYYNVQSQSHPNQFSTLLMQPSAVVSLSSLPNPLPPTFSDRLWDWNPIPEPPNQEYSNMSFK*
>Glyma.18G043900
MNMAPVSLPPGFRFHPTDEELVSYYLKRKINGRKIELEIIHEVDLYKCEPWDLPGKSLLPGKDLEWYFFSPRDRKYPNGSRTNRATKSGYWKATGKDRKVNSESRAIGMKKTLVYYRGRAPHGCRTGWVMHEYRLDETQCETNSGLQDAYALCRVCKKTAVIPPKVGDQHYVNVPSHVNQITSDQSSSIDIEIYSEGRGEVLESSNYLMPWDTCPSPNINIGSALNININGGTRDNNIGTWSHFLAEDLPNLPTSASSFPNYGSMSYPPSKVDIALECARMQHRFTMPPLEVQDFPQVGISELKMAQASGSNMCGGSRNNETDILQEILSVAHASHELINQSNYSSHSQALGANENNYAAPHESDFTFMVGNNYNRVNDMNTMGFVDKAWEDPNARSIEIGDLDDGFKTERMVENLRWVGMSSKNMEKGFMEEQKIVPIEHISNFQTNREENEVQVGSQQHNNNKELNDTDIDDFSMGFINGDDHNENFIDEGNINYSNSTNFEVVEETKVSHGMFVSTRQVADTFFHQIAPSQTVKVQLNPLMAEDQSIENAVMVNQGPPFFRKFKAYVMGKLTKSSNTIASALVFLFALLLMHCVFLKEQVEDLKSDPKCFDGANSMKKIMRQPAENIIWNEQENFWSVGIKCGKGFSVVLKKIGIFLTISLALCTMWANHVIVDS*
>Glyma.18G301500
MEKVSFVKNGELRLPPGFRFHPTDEELVLQYLKRKVFSCPLPASIIPEVDVCKSDPWDLPGDLEQERYFFSTKEAKYPNGNRSNRATNSGYWKATGLDKQIVTSKGNQVVGMKKTLVFYRGKPPHGSRTDWIMHEYRLNILNASQSHVPMENWVLCRIFLKKRSGAKNGEESNKVRNSKVVFYDFLAQNKTDSSSSAASGITHEHESDEHDHEESSSSNTFPYTIRTKP*
>Glyma.18G119300
MEERNHDGEKLDEVMLPGFRFHPTDEELVGFYLKRKIQQRPLSIELIKQLDIYKYDPWDLSKMATTGEKEWYFFCPRDRKYRNSARPNRVTGAGFWKATGTDRPIYSSEGSKCIGLKKSLVFYKGRAAKGIKTDWMMHEFRLPSLTHPSSDPKKYMDKTIPANESWAICRIFKKTNATAQRALSHSWVSPLPETTTTSDHRDGNQLCQANMPFTKKTSLASQFYTFNHNESQHSTTTSTTPCPLDVVASYNKPLINPLMLYKPSDRLPFSNGDLISSGVIFSSLETSTTSAKSSTDASSLLLSTSSSVLGDFSKTSEGTITTNFGGLQEHGNGYQIPLLRDNMQGNFGNHDDNALGKIPNVNVVPRVGDQQLETVRSIGFPFNIGDAWKPNMLWDTSSLSL*
>Glyma.18G110700
MNVKVHSSDDTKKDEEVVLPGFRFHPTDEELVGFYLQRKVDKKPLKIELIKQVDIYKYDPWDLPKVNSFGDKEWYFFCIRGRKYRNSVRPNRVTRSGFWKATGIDKSIYCVKEPHECIGLKKSLVYYRGSAGKGTKTDWMMHEFRLPPNAKSSPNDVQEAEVWTLCRIFKRIPSFKKYAPNLKDSTPATKPNPVNSNASTLDSDNCCKPYLICRDPMMMQQIERKPVIGQVDEKKHLFLGQFGPLSHLQAPSTTPYPNFWNQNNVEDHAFANENWDDLRSVVQFAIDPSTVFDCTETYIPPYFS*
>Glyma.18G261300
MSLFVFPRGKHISASFFNGGFWCRMGSIENASKPRKENPKFELPAGFRFHPTDEELINQYLTKKVVDNCFCAIAIGEVDLNKCEPWDLPGLAKMGETEWYFFCVRDRKFPTGIRTNRATDIGYWKATGKDKEIIMENALIGMKKTLVFYKGRAPKGEKTNWVMHEYRLEGKHNQPKPGKSEWVICRVFEKSRCGKKMHVPKCGRFNNPFGEEPSSGASLLPPLMDSSPYNSETRTTTAGELSQVTCFSDPNQTEDQNNTHDDIVDSMETPILNFSPFSRPDDASTLAKATLSSASNQSAQIAHQIGESQFPDYCYAPQEPSMLRMLMENHEPCAKQTQKEEFPEGRDFDGDISSMIYSSDMINRMFGNQEHSSSASAGPVDTDFLWNY*
>Glyma.19G165600
MGLRDIGASLPPGFRFYPSDEELVCHYLYKKIANEEVLKGTLVEIDLHICEPWQLPEVAKLNANEWYFFSFRDRKYATGFRTNRATTSGYWKATGKDRTVVDPATQEVVGMRKTLVFYRNRAPNGIKTGWIMHEFRLETPHMPPKEDWVLCRVFHKSKEDDNMSSILVQYETITPPPSSLTLASSSPTNQAMPHGGYNNRLASFSNSSMSTHQYHHHFNPTQQNANSLMDLLHFSRETNTNNTFLTQIGAKGDDGYGFLWDMDLTENSLEDGVASNLDAIRFEVDNNNNNMVLL*
>Glyma.19G259700
MPEMEMSICVNGESQVPPGFRFHPTEEELLQYYLRKKMSNEKIDLDVIRDVDLNRLEPWDIQEMCKIGSSPQNDWYLFSHKYKKYPTGSRTNRATSVGFWKATGRDKVIYSNGKIIGMRKTLVFYKGRAPNGQKSDWIMHEYRLDDINNTNEMEHGWVVCRVFKKKNVPLKTLDSPKSMTMNMVTESDYCGGFTSWESLDQLVASQLNGQTETYCSDLQFPAFLSSSYIATTTTTTTHIAPTIQDYPSYDIDLWNHCASCPTLQM*
>Glyma.19G021900
MEERNEMERIDDVMPGFRFHPTDEELVDFYLKRKIQQKSLPIELIKQVDIYKYDPWDLPKLAGTGEKEWYFYCPRDRKYRNSARPNRVTRAGFWKATGTDRPIYSSEGKCIGLKKSLVFYRGRAAKGMKTDWMMHEFRLPCISDSSPPKKLSDKSLPPSDSWAICRIFKKANSFSMAQKALSLPWISQLPGGMVSDMFTQGLNCHNIESPAIQFCGDKQDELHQVSNNAINTNFTASDIPTYKPINNSTASKSPVSDGDLAADNFIFYTGPTKCCSTLLDATNSMLSHPNPDYIAFEEPNQQHYSGFSINLPQDMQQNMSTETGTTGFPFSLSPPYDAAWKASSVAWDSPPCPSDMSTTYSTNKCYT*
>Glyma.19G108800
MGNPESNLPPGFRFHPTDEELILHYLSKKVASIPLPVSIIAEVDIYKLDPWDLPAKATFGEKEWYFFSPRDRKYPNGARPNRAAASGYWKATGTDKTIVTSLQGGAQESVGVKKALVFYKGRPSKGVKTNWIMHEYRLLDDWVLCRIYKKSKHPLTSTEASIGVGDVDQAEEHVFKETLLPISKSPTPPPQNTLISQKSVSFSNLLDAMDYSILSSFLSENHTTHPPGVGSSTGFNTGNLDQQPSPIDNSNGYMFQKNNPQLNPSVSNMENMMRPKRQVSNMDEETLYPSKKYLSSSCNFPTNINNQYENPQWNYLMKQSLLNQRLMLGPHLQFQG*
>Glyma.19G109100
MEEPIVVNKGEEPLDLPPGFRFHPTDEEIITYYLTEKVRNSSFSAIAIGEADLNKCEPWDLPKKAKIGEKEWYFFCQKDRKYPTGMRTNRATESGYWKATGKDKEIYKGKGNLVGMKKTLVFYRGRAPKGEKTNWVMHEFRLEGKFASYNLPKAAKDEWVVSRVFHKNTDVKKSSTPGLLRINSIGDDLLDYSSLPPLMDPPYGNTNTTNNTNPLSSSTKSQSEGYYLPSFSINNHQQQLLIKPEDHHHHRSYNEIPTINYTSNQANLSNNVNAMGNNTLSQPLNMFSADYYVHQNRIKSSIMPSVAGSDFVNNNNNHHEAILRAFAAKNNEHIQCKMEQFSSNHSQDTGLSNDRNTTDTSSVVSKQQDNNMGRNNNRALYEDLEGPSSVAPLSDLECLQWDDDY*
>Glyma.19G002900
MARSWLIDIRGFAKKVKDTTLSTDDQMKDCGTYSECPKCHYHIDNSNVSHEWPGFPVGVKFDPSDVELLEHLAAKCCIGNREPHMFIHQFIPTLEGEQGICYTHPQNLPGAKTDGSSVHFFHKTANAYATGRRKRRKIHHQDGLTEEHVRWHKTGRTKAVTEDGVHKGFKKIMVLYIRSKKGTKPYKTNWVMHQYHLGSEVEKDGEYVVSKIFYQQHKQNEKNEENTMVEDSNVAAQAGPRTPKPNPPTRPCTAKCDDNFDENELLPFIQDARPIPGESHAPPSNVQDEDPAWLAGESQADCDFDGLEDILLCKEILQSSALLNHSGLTSTFNGDAKANKLVAPGNNNDYGSYGVSVLDTLELDTPPDFDLSNLQFGSQDSTLQWIDTP*
>Glyma.19G024500
MQAMENNNYQREIMEEQRFELPPGFRFHPTDEELITHYLSQKVLDSCFCARAIGEADLNKCEPWDLPCMAKMGEKEWYFFCVRDRKYPTGQRTNRATGAGYWKATGKDREIYKAKTLIGMKKTLVFYKGRAPSGEKSNWVMHEYRLENEHSVQNPPKKAMNDWAICRIFQKSNCGKKMPISRLLRFSTFAKDIPSLMDSSPNNNNNSESKPVLGESSHATCFSDPNQSEDKKTENENIAESYEIIMLASSYSSNPSDVSPDSWTFSKSAPTVSHQSLQVGNSHCSDYFMLHQEQSMLGMLIENHGSSTGQRTQKAQDNNKDFDADMSSVMYNNNEMFQRSFGNQEYSSPSVGHVYSSGLWGF*
>Glyma.19G259500
MPEMKMSICVNGESQVPPGFRFHPTEEELLQYYLRKKVSNEKIDLDVIRDVDLNRLEPWDIQEMCKIGSSPQNDWYLFSHKDKKYPTGSRTNRAIIVGFWKATGRDKVIYSNGKIIGMRKTLVFYKGRAPNGQKSDWIMHEYRLDDINNTNEMEHGWVVCRVFKKKNVPLKTLDSPKSMTMNMFTESDYCGGFTNWESLDQLVASQLNGQTETYCSDLQFPAFLSSSYIATTTHIAPTIQDYPSYDIDLWNHCASRVSNTPNVTL*
>Glyma.19G195800
MENMPPGYRFYPTEEELISFYLHNKLEGEREDMNRVIPVVDIYDYNPSELPQISGEASMRDTEQWFFFIPRQESEARGGRPKRLTTTGYWKATGSPNHVYSSDNRIIGIKRTMVFYSGRAPNGTKTDWKMNEYTAIKTSSSSPTLRKEFNLCRVYKKSKCLTAFDRRPPPRRDTESYSGAQNVEEQQKGSTSYDDYHHKMVERSATCSPAESSSSGDHDQPPLHGEEATQMDVDNNDDPFLDWEKVDMFLGSEP*
>Glyma.19G056400
MARSWLIDIGGFAKKVKSTTLSSADQIKDCGAYRECPNCSYHIDNSDVSTEWPGFPLGVKFDPSDVELLEHLAAKCGIGNTQQHMFINEFIPTLEGDQGICYTHPENLPGAKKDGSYVHFFHRTTNAYATGQRKRRKIHHQQGLTEEHVRWHKTGKTKAIIEDGAHKGFKKIMVLYVRSSENGSRSYKSNWVMHQYHLGTVEEEKEGEYVVSKIFCQQQKQTEKNEGNPMAEDPDNIISRTGPRTPKPNPPNPPRAGKSVDCDDNIDETVLLSSALDTKTIPGESHAPQSDIQDQDFTGNAAWLAGESQAEESTKYDGCDDILLCKEILDSSAILNDPGLDSTNLEDIAGYATQRARNDNESCGISVLDSLELDTPDFDLSSLYFCSQDSILDWMDRL*
>Glyma.20G192500
MGRETMCLSTPPPTTATTTVNPVPPPPPAPPTSLAPGFRFHPTDEELVIYYLKRKVSGKSFRFDAISEVDIYRSEPWDLADKSRLKTRDQEWYFFSALDKKYGNGGRMNRATSKGYWKATGNDRPVRHDQRTVGLKKTLVFHSGRAPDGKRTNWVMHEYRLVEEELERAGTGSCQPQDAYVLCRVFHKNNIGPPNGQRYAPFIEEEWDDASGMVPGADHVDNRSFAHQPRVEGNGGVLCAEGRNGVVQDTQSFNKAPFDVNKLPIETQNLLAVCKRESMAEYPSPEKDDNNCKHMDDYPSPQTDNPKPFSQIYKRRRHNLNSNNSNVSGDSVRTSQDPCSSTITTAATALPTATVAGTATNTAPKKHFLSALVEFSLLESLESKDNLASIKAPDFDTENLESSMPPSCAKFIKQMQSEMQKLSVEKETIRFEMMSAQAMINILQSRIDVLSKENEDLKRMVAQNP*
>Glyma.20G172100
MGEASGAGSADCFSQMMSSMPGFRFHPTDEELVMYYLKRKICGKRLKLDVIHETDVYKWDPEDLPGQSILKTGDRQWFFFCHRDRKYPNGGRSNRATRRGYWKATGKDRNVICNSRSVGVKKTLVFYAGRAPSGERTDWVMHEYTLDEEELKRCQGVKDYYALYKVYKKSGPGPKNGEQYGAPFNEEEWADDDIVDFNINSADQEAPNDVADNVNVPLPFLDDEINNIIREILDDELVLDQQHVNGYPDFPQVVSEETQSTVVDQFSEDVMLPEPVRISHPSCQFFDAQPSFDFNRPVTSHLHVSETSEVTSASNIKTKELDFNEDGFLEINDLIDTEPTLSNVENSVEYQHFEDGLSELDLFQDAQMFLRDLGPIIHETDSHAYTNALVSSNIECQSYQLLPNPEDANQTVGEFWMHGESNQLSSPGVVYESVGFPTEGNNNQSSTVEDVATSSLSSALWAFVESIPTTPASAAESALVNRALNRMSSFSRLKIKHTNIAASGKDTGTMKRAGRKGLPFLFFSILIALCAFCWVFVGNLRLVGRSISP*
>Glyma.20G175500
MTLAPIPERSSSIDMESCVPPGFRFHPTEEELVGYYLKRKINSLKIDLDVIVEIDLYKMEPWDIQDRCKLGYEQQNEWYFFSHKDKKYPTGTRTNRATAAGFWKATGRDKAVMSKNRIIGMRKTLVFYKGRAPNGRKTDWIMHEYRHQTSEHGPPQEEGWVVCRAFRKPSPSHRQGFDPWCSTSSQQQHFFRDQIQSYARPLSIADILNETNNVPHPVEGTSFSHSFNSDNQQHLNNIISNQTAIIMDKQLLELPQLDSPTASLAIKECNQQQHNGLTNEEYCSDERSNSSAQGIDWKSFDNLFGSQLSDNAAYFSHPNLPLVMPHNHDQASHILGCFPDS*
>Glyma.20G033300
MEGGTTSSELPPGFRFHPTDEELIVYYLCNQATSKPCPASIIPEVDLYKFDPWELPDKTEFGENEWYFFTPRDRKYPNGVRPNRATVSGYWKATGTDKAIYSGSKHVGVKKSLVFYKGRPPKGAKTDWIMHEYRLAESKIPSSRKIGSMRLDDWVLCRIYKKKSMVKALEHKEAQPKVQIANLAAANQDVEQKMMNLPRTWSLAYLLDMNYLGPILSDGSYCPTLDFQINNANIEFDPFVKSQPVEMNYNYEADSGKYQVKQSSTIDQPIYVKQMYDLLG*
>Glyma.12G171600
MEGDQHGSNYSFPPGFRFHPSDEELIVHYLENKVSSRPLPACIIAEIDLYKYNPWELPNKSLFGEEEWYFFSPRDRKYPNGLRPNRAAASGYWKATGTDKPILSSCGSRRIGVKKALVFYSGRPPKGAKTDWIMNEYRLVDTTIKSSRLKGSMRLDDWVLCRVRYKGYSQKNSCENQESPSELNLSAKLLRSEENPTKMNCRADMIPDYQYKDYQIIASILVGGPIPPIESMPNLSFKGCKGNNVVSDYEDGFTKGNSQTTIPSLESYFNPLTRKSNEDEQYGNLISFNRKFNTDNRMDGSTSKVLNSRELNCYNQNHSQDDIFNGNPPDPTINFQELNELDFSGRYHQ*
>Glyma.08G161300
MMPGNGQLTVPPGFRFHPTDEELLYYYLRKKVSYEAIDLDVIREVDLNKLEPWDLNDKCRIGSGPQNEWYFFSHKDKKYPTGTRTNRATTAGFWKATGRDKAIYHTNSKRIGMRKTLVFYTGRAPHGQKTDWIMHEYRLDEDDADIQEDGWVVCRVFKKKSQNRGFQQEIEEEEHLTTHMRASGHCQVLEPKHHHMQQGLYDHYNFDGTMHLPQLFSQESAVAPPTNSSLASSMNAMDILQCSQNLLRLTTTTGCGLNLMQQQQQQGERFSGDWSFLDKLLASHHGMDQSKCNPPTHHQGASVGTSAQKFPFHYLGCDTTHDIMKFSK*
>Glyma.16G016700
MDDDIVGLGFRPTEQELVNFYLKHKLLGDDPRVHVIPVIDLCDVEPWNVPVILASSSAIRFGDPDWFFFSPVDFKYLKSKRFNRTTKCGFWKATGKDRDIRTGDTDNTVIGTKKTLVYYQGRVSCGVKSNWVIHEYHAVTFHENQRTFVLCCLMKKPGKTTEGGTDPLICDEGEPSRSMISDYENQPTAEGIASEGTFTGIEAIFQATPWAENCFSPIQQSLTLIEQEGASFPNYAFNNAYFRNEDNIMQTPFETTKEDEFLNLILADESIVINEENKHDFVNSSTQSESLKRVYCESSDTDAEVISKLDDNIVDISTACNDYPNSDEYYSSKRFKSSHDAVHGGICFLPSNLEANQEKNESMFQDSFWGAETSSCDSTLDKPLEINYIDISSSPFTPWR*
>Glyma.07G048100
MDDDIVGLGFRPTEEELVDFYLKHMLLGNDPRAHVIPVIDLCDVEPWDVPVMLAKSSSAIRFGDPYWFFFSPVDFKYSRSKRFNRTTKCGFWKATGKDRDIRTGDTNTVIGTKKTLVYYQGRVSCGVKSNWVIHEYHAVTFHESQRTFVLCCLIKKPGKATEGGTDALICDEGEPSRSMVSDFENQATAEGIPSEGTFTGMETIFQATPWAENCFSPIQQSPTSIEQEGASFPNYAFNNAYFRNEDNVMRNPFETTKEDEFLNSILAGESIVINEENKHNFVHSSTQSESLKTILLKTRQLRMMGTKI*
>Glyma.19G180300
MFMDKDANSEIQLPPGFRFHPSDEELIVHYLRNKVTSSPLPASFIAEIDLYKYNPWELPSKALFGEDEWYFFTPRDRKYPNGVRPNRAAASGYWKATGTDKPIFTSCGMKSIAVKKALVFYKGRPPKGSKTDWIMHEYRLHDSTISNSKQGGTMRLDEWVLCRVRQKTISPRSLWEDSNEPIYEPTSYFQQMSEKSNPEPVKNSLHSEYPMLPYILASKSALPNSIDMASSSSFGCNDDVKAYASLHDGNLNNIIIGAQFIAPVAEDLFNPLKRRNIEENELDLYAPLNKKLNEEVDVGKQILEKDVNKGYNFNNFDQWTSIIQPQEFNSLAFTKYA*
>Glyma.03G179600
MDKDANIEIQLPPGFRFHPSDEELIVHYLRNKVASSPLPASFITEIDLYKYNPWELPSKALFGEDEWYFFTPRDRKYPNGVRPNRPDASGYWKATVNDKPIFTSCGMKSIAVKKALVFYKGRPPKGSKTDWIMHEYRLHDSMISNSRQRGSMRLDEWVLCRVRQKTISPKSILEDSNEPIYEPTSHFQQMKTYASLHDDNLNKIIIGAQFMAPVAEDLFNPLKRRNIEENELDLYAPLNKKPREVVDLGKQRLEKDVNKGYNFNNFDQWTSIMQPQELNSLAFTKYA*
>Glyma.08G156500
MVKTVGVRFHPTGVELVVYFLKRKVMGKKICDGFIAELDIYKYAPWDLPDKSCLRTGELEWYFFCPLEKKYGSGSKMKRATEIGYWKATGKDRVVQHNNRTVGMIKTLIFHTGKSPRGERTDWVMHEHRLEDKDLADKGIAQDSYVVCKVFQKEGLGPGKGTHYARPFNEEEWDDEEIGIPCAALTAQVPTLPITSDGSVANDNHLPASGCIGSASTSCLSGSVPSLGTVNPTGPNDQAVNDDILPMLHIFNDDKWFEEIYNPGQENIVEGAPPSDDFFAGLEDYFAGFSSGQNTGDVGNSDDLDFLELNDLDTPLFYPTTQP*
